# Supplementary material for: Arbuscular mycorrhizal fungus changes alfalfa response to pathogen infection activated by pea aphid infestation
Source: Front Microbiol. 2023 Feb 8;13:1074592. doi: 10.3389/fmicb.2022.1074592 (PMC9945236; doi:10.3389/fmicb.2022.1074592)
Supplement: Supplementary file 4 [file Table_1.XLSX]

## Sheet: NMA-P- vs NMA+P-
DEGs between NMA-P- and NMA+P-
Gene_id	Log2FC	Padjust	Regulate	NR_hit-name	NR_description
MS.gene68407	11.76	1.16026e-11	up	XP_024630846.1	pre-mRNA-processing factor 19 [Medicago truncatula]
MS.gene005539	-6.01746	1.60176e-08	down	P38661.1;;	;Flags: Precursor
MS.gene20813	11.7665	1.68744e-08	up	XP_003591392.1	ATP-dependent Clp protease proteolytic subunit 5, chloroplastic [Medicago truncatula]
MS.gene22706	-10.2745	4.6924e-08	down	XP_013450613.1	aspartyl protease family protein 2 [Medicago truncatula]
MS.gene019653	-10.7932	1.15588e-07	down	XP_003627563.2	ATP-dependent helicase BRM [Medicago truncatula]
MS.gene35136	10.2009	1.41679e-07	up	XP_004504703.1	sm-like protein LSM5 [Cicer arietinum]
MS.gene06811	4.73393	2.62514e-07	up	XP_003602395.1	protein DOWNY MILDEW RESISTANCE 6 [Medicago truncatula]
MS.gene82403	10.2074	4.37333e-07	up	XP_024636830.1	LOW QUALITY PROTEIN: uncharacterized protein LOC11445075 [Medicago truncatula]
MS.gene021027	-9.57513	5.34698e-07	down	XP_003606586.1	3-ketoacyl-CoA synthase 12 [Medicago truncatula]
MS.gene018375	10.4	9.17787e-07	up	RHN64801.1	putative P-loop containing nucleoside triphosphate hydrolase [Medicago truncatula]
MS.gene25764	-5.8571	1.94378e-06	down	XP_013461126.1	linoleate 9S-lipoxygenase 1 [Medicago truncatula]
MS.gene005044	-9.88118	1.94378e-06	down	RHN80585.1	putative protein O-GlcNAc transferase [Medicago truncatula]
MS.gene061723	-9.41981	3.41214e-06	down	AAB99757.1	malate dehydrogenase precursor [Medicago sativa]
MS.gene024787	-9.36623	3.59663e-06	down	XP_003610832.1	transcriptional repressor ILP1 [Medicago truncatula]
MS.gene83523	10.4687	3.59663e-06	up	XP_013465628.1	ent-kaurene oxidase, chloroplastic [Medicago truncatula]
MS.gene012592	7.40804	4.3071e-06	up	RHN64922.1	putative zeaxanthin epoxidase [Medicago truncatula]
MS.gene08780	-8.13791	4.3071e-06	down	XP_003629703.1	serine/threonine-protein phosphatase PP2A-4 catalytic subunit [Medicago truncatula]
MS.gene08798	-9.53549	5.31513e-06	down	XP_003629669.2	uncharacterized protein LOC11417982 isoform X1 [Medicago truncatula]
MS.gene073960	-8.8486	5.31513e-06	down	AFK45204.1	unknown [Medicago truncatula]
MS.gene35086	6.52261	6.22601e-06	up	XP_013457274.1	cell division control protein 2 homolog 2 [Medicago truncatula]
MS.gene041912	3.95534	9.75971e-06	up	XP_003608454.2	aspartic proteinase nepenthesin-1 [Medicago truncatula]
MS.gene064524	8.90426	1.00683e-05	up	XP_013461082.1	linamarin synthase 2 [Medicago truncatula]
MS.gene032486	20.8569	1.00683e-05	up	XP_013454922.1	uncharacterized protein LOC25491525 [Medicago truncatula]
MS.gene010016	20.8203	1.03201e-05	up	RHN56335.1	putative transcription factor WRKY family [Medicago truncatula]
MS.gene004761	20.8203	1.03201e-05	up	XP_013468664.1	actin-related protein 9 [Medicago truncatula]
MS.gene037005	-9.00943	1.08078e-05	down	XP_003594943.1	adagio protein 1 [Medicago truncatula]
MS.gene060408	-9.00943	1.08078e-05	down	XP_003594943.1	adagio protein 1 [Medicago truncatula]
MS.gene83391	-9.26582	1.08078e-05	down	XP_003629030.2	probable apyrase 7 [Medicago truncatula]
MS.gene20005	-8.78372	1.08078e-05	down	XP_013469351.1	dihydrolipoyllysine-residue acetyltransferase component 1 of pyruvate dehydrogenase complex, mitochondrial [Medicago truncatula]
MS.gene059347	-7.09595	1.08078e-05	down	XP_013461524.1	alpha-galactosidase 3 [Medicago truncatula]
MS.gene051754	-9.51909	1.52716e-05	down	XP_003625819.1	lysophospholipid acyltransferase LPEAT1 isoform X1 [Medicago truncatula]
MS.gene63451	-3.84433	2.01713e-05	down	XP_013453042.1	protein ASPARTIC PROTEASE IN GUARD CELL 1 [Medicago truncatula]
MS.gene37988	7.6291	2.01713e-05	up	XP_004491530.1	heat shock cognate protein 80 [Cicer arietinum]
MS.gene09308	-9.37232	2.01713e-05	down	XP_024628489.1	F-box/kelch-repeat protein At1g55270 [Medicago truncatula]
MS.gene94709	-6.55969	2.28513e-05	down	XP_003621754.2	glucose-6-phosphate 1-dehydrogenase 2, chloroplastic [Medicago truncatula]
MS.gene048276	-8.72017	2.39668e-05	down	XP_003594333.1	protein phosphatase 1 regulatory inhibitor subunit PPP1R8 homolog [Medicago truncatula]
MS.gene029309	-9.40464	2.41616e-05	down	XP_013470296.1	protein transport protein Sec24-like At4g32640 [Medicago truncatula]
MS.gene08206	-7.81836	2.71542e-05	down	KEH23527.1	NADP-specific glutamate dehydrogenase [Medicago truncatula]
MS.gene012368	-3.80391	3.33819e-05	down	PNY17729.1	retrotransposon-related protein [Trifolium pratense]
MS.gene31523	8.13908	3.84122e-05	up	XP_013465029.1	uncharacterized protein LOC25487598 [Medicago truncatula]
MS.gene011217	-5.66215	4.54863e-05	down	KEH18404.1	plant/F1L3-4 protein, putative [Medicago truncatula]
MS.gene008955	-5.03837	4.92687e-05	down	XP_003628882.1	probable mannitol dehydrogenase [Medicago truncatula]
MS.gene064435	-12.4316	6.3632e-05	down	XP_003603851.1	glyceraldehyde-3-phosphate dehydrogenase B, chloroplastic [Medicago truncatula]
MS.gene031992	-9.09892	7.02235e-05	down	XP_013460749.1	zonadhesin [Medicago truncatula]
MS.gene54078	9.20876	0.000102706	up	XP_013465739.1	uncharacterized protein LOC25481884 [Medicago truncatula]
MS.gene012319	3.84806	0.00010521	up	XP_003610028.2	choline monooxygenase, chloroplastic isoform X2 [Medicago truncatula]
MS.gene053667	-8.49381	0.000107146	down	XP_013457156.2	F-box/LRR-repeat protein At4g14103 [Medicago truncatula]
MS.gene57627	-8.38485	0.000115235	down	XP_003610007.2	uncharacterized protein LOC11446737 isoform X1 [Medicago truncatula]
MS.gene012415	-8.87689	0.000115235	down	XP_003610159.1	FGGY carbohydrate kinase domain-containing protein [Medicago truncatula]
MS.gene74060	-7.26272	0.000130555	down	XP_003621869.1	heat shock cognate 70 kDa protein 2 [Medicago truncatula]
MS.gene22563	9.96241	0.000130555	up	AES94182.1	DUF296 domain protein [Medicago truncatula]
MS.gene96358	8.33278	0.000166567	up	XP_013456708.1	F-box/LRR-repeat protein At4g14103 [Medicago truncatula]
MS.gene023537	-8.40999	0.000185567	down	XP_013446634.1	uncharacterized protein LOC11413795 isoform X1 [Medicago truncatula]
MS.gene027303	-8.22773	0.000200598	down	XP_003603172.1	uncharacterized protein LOC11429869 [Medicago truncatula]
MS.gene038723	-8.22881	0.000200598	down	XP_003609200.2	ABC transporter G family member 32 [Medicago truncatula]
MS.gene060167	-8.24829	0.000200598	down	TEY92752.1	hypothetical protein Saspl_016016 [Salvia splendens]
MS.gene52152	-8.78872	0.000206692	down	RHN61584.1	putative PWWP domain, CID domain-containing protein [Medicago truncatula]
MS.gene034318	8.09702	0.000307035	up	XP_003631001.1	40S ribosomal protein S16 [Medicago truncatula]
MS.gene059046	2.65798	0.000309156	up	ADB44209.1	harvest-induced protein [Medicago sativa]
MS.gene059033	-8.84304	0.000314767	down	XP_013468408.1	uncharacterized protein LOC25484186 [Medicago truncatula]
MS.gene57565	-8.01645	0.00032317	down	XP_013458481.1	CRM-domain containing factor CFM3, chloroplastic/mitochondrial [Medicago truncatula]
MS.gene06466	-4.55743	0.00032317	down	XP_003602507.1	UDP-rhamnose/UDP-galactose transporter 6 isoform X1 [Medicago truncatula]
MS.gene46316	-5.86915	0.000324784	down	XP_003628882.1	probable mannitol dehydrogenase [Medicago truncatula]
MS.gene056577	-7.99584	0.000324784	down	XP_003629029.1	WAT1-related protein At4g19185 [Medicago truncatula]
MS.gene019684	9.50892	0.000325086	up	XP_013444781.1	NKAP-like protein [Medicago truncatula]
MS.gene39343	8.3864	0.000326498	up	XP_003626832.1	uncharacterized protein LOC11431112 [Medicago truncatula]
MS.gene056598	9.10448	0.000330849	up	PNY10460.1	calreticulin-3-like protein, partial [Trifolium pratense]
MS.gene69792	6.404	0.000337518	up	OWM88718.1	hypothetical protein CDL15_Pgr002485 [Punica granatum]
MS.gene012414	-8.2791	0.000365156	down	XP_003610157.2	bifunctional dethiobiotin synthetase/7,8-diamino-pelargonic acid aminotransferase, mitochondrial isoform X1 [Medicago truncatula]
MS.gene065368	7.92862	0.000365156	up	XP_003625498.2	ADP-ribosylation factor GTPase-activating protein AGD7 [Medicago truncatula]
MS.gene025038	5.43607	0.00039972	up	XP_013442453.1	cell number regulator 6 [Medicago truncatula]
MS.gene00993	5.58833	0.000428884	up	XP_003593981.1	lipase isoform X1 [Medicago truncatula]
MS.gene23016	-9.287	0.000428884	down	XP_013450336.1	probable indole-3-pyruvate monooxygenase YUCCA10 isoform X1 [Medicago truncatula]
MS.gene050768	-6.61476	0.00046245	down	XP_013450438.1	AP-3 complex subunit mu isoform X1 [Medicago truncatula]
MS.gene36509	-5.64738	0.000468612	down	XP_004504666.1	SAL1 phosphatase [Cicer arietinum]
MS.gene42778	12.1627	0.000496357	up	------	------
MS.gene005266	-9.28928	0.000516672	down	XP_003591151.1	E3 ubiquitin-protein ligase RFI2 [Medicago truncatula]
MS.gene47979	-9.18586	0.000570167	down	XP_027186667.1	uncharacterized protein LOC113784618 [Cicer arietinum]
MS.gene064707	-11.3749	0.000589192	down	XP_013462178.1	uncharacterized protein LOC25490238 [Medicago truncatula]
MS.gene32005	5.8718	0.000646157	up	RHN39336.1	Ubiquitin-40S ribosomal protein S27a [Medicago truncatula]
MS.gene002759	6.82438	0.000651373	up	XP_003593976.1	serine/threonine-protein kinase PBL27 [Medicago truncatula]
MS.gene38758	-8.99778	0.000788698	down	XP_003624992.2	DNA gyrase subunit B, chloroplastic/mitochondrial [Medicago truncatula]
MS.gene53326	7.97726	0.000854186	up	XP_013444428.1	phospholipid:diacylglycerol acyltransferase 1 [Medicago truncatula]
MS.gene01329	-9.14123	0.000866626	down	XP_013462464.1	equilibrative nucleotide transporter 3 [Medicago truncatula]
MS.gene51056	-7.81151	0.000877488	down	RHN63611.1	putative C2 domain, phosphoribosyltransferase [Medicago truncatula]
MS.gene030760	-7.73801	0.000891766	down	XP_003630070.1	photosynthetic NDH subunit of lumenal location 4, chloroplastic [Medicago truncatula]
MS.gene78659	6.22209	0.00102052	up	XP_003628087.1	uncharacterized protein LOC11410779 [Medicago truncatula]
MS.gene00976	-8.15096	0.00102052	down	KEH36710.1	DnaJ heat shock amino-terminal domain protein [Medicago truncatula]
MS.gene85393	-7.62786	0.00102052	down	XP_013463444.1	uncharacterized protein LOC11440251 isoform X1 [Medicago truncatula]
MS.gene08793	-7.86803	0.0010336	down	XP_003629679.1	UBX domain-containing protein 1 [Medicago truncatula]
MS.gene003656	-7.9443	0.00118896	down	XP_003607042.1	SH3 domain-containing protein 2 [Medicago truncatula]
MS.gene98179	-10.0767	0.00120826	down	XP_013444714.1	eukaryotic translation initiation factor 1A [Medicago truncatula]
MS.gene25271	-8.68816	0.00136918	down	XP_003628618.1	pyruvate dehydrogenase E1 component subunit alpha, mitochondrial [Medicago truncatula]
MS.gene019236	-7.60122	0.00136918	down	XP_003599875.1	uncharacterized protein LOC11410719 [Medicago truncatula]
MS.gene071189	-5.12209	0.00140761	down	XP_003606670.1	scarecrow-like protein 14 [Medicago truncatula]
MS.gene004949	9.05563	0.0016937	up	XP_003602948.2	WD and tetratricopeptide repeats protein 1 [Medicago truncatula]
MS.gene029407	-3.40695	0.0017745	down	RHN82426.1	50S ribosomal protein L15 [Medicago truncatula]
MS.gene037931	-5.04123	0.00188724	down	XP_003589907.1	calcium-dependent protein kinase 1 [Medicago truncatula]
MS.gene33210	7.2587	0.00188804	up	XP_003588757.1	DEAD-box ATP-dependent RNA helicase 56 isoform X1 [Medicago truncatula]
MS.gene36388	8.95763	0.00188804	up	XP_003597638.2	probable LRR receptor-like serine/threonine-protein kinase At1g05700 isoform X1 [Medicago truncatula]
MS.gene85532	3.16512	0.00188804	up	AES68861.1	transmembrane protein, putative [Medicago truncatula]
MS.gene00522	7.79549	0.00190987	up	XP_003589041.1	U-box domain-containing protein 30 [Medicago truncatula]
MS.gene014723	12.5762	0.00204936	up	ACJ85956.1	unknown [Medicago truncatula]
MS.gene054086	-9.14804	0.00204936	down	XP_003612954.1	serine hydroxymethyltransferase, mitochondrial [Medicago truncatula]
MS.gene011090	-4.78042	0.0020969	down	XP_003627082.1	GDSL esterase/lipase APG [Medicago truncatula]
MS.gene50211	9.26025	0.00212915	up	XP_003597961.1	small nuclear ribonucleoprotein E [Medicago truncatula]
MS.gene058982	7.59023	0.00213106	up	XP_013468329.1	arginine biosynthesis bifunctional protein ArgJ, chloroplastic [Medicago truncatula]
MS.gene65597	-3.82028	0.00215607	down	XP_013445977.1	uncharacterized protein LOC25501332 [Medicago truncatula]
MS.gene006381	-3.00209	0.00216821	down	XP_013469727.1	ATP sulfurylase 1, chloroplastic [Medicago truncatula]
MS.gene048392	-8.40548	0.00225668	down	XP_003628882.1	probable mannitol dehydrogenase [Medicago truncatula]
MS.gene051702	-2.41561	0.00232131	down	XP_013448592.1	beta-amyrin 24-hydroxylase [Medicago truncatula]
MS.gene024608	-2.88539	0.00233933	down	RHN49364.1	putative benzyl alcohol O-benzoyltransferase [Medicago truncatula]
MS.gene80539	-7.31996	0.00241412	down	XP_024641192.1	soyasaponin III rhamnosyltransferase-like [Medicago truncatula]
MS.gene56147	-2.84542	0.00253181	down	RYQ79068.1	hypothetical protein Ahy_Scaffold8g108553 isoform A [Arachis hypogaea]
MS.gene039680	4.80278	0.00286475	up	AES68846.1	transmembrane protein, putative [Medicago truncatula]
MS.gene051217	-3.85101	0.00289824	down	XP_024632348.1	TMV resistance protein N isoform X4 [Medicago truncatula]
MS.gene064683	-7.39334	0.00297078	down	KEH36177.1	transmembrane protein, putative [Medicago truncatula]
MS.gene009281	-2.23679	0.0030686	down	XP_003598036.1	cellulose synthase-like protein G3 [Medicago truncatula]
MS.gene90861	12.0041	0.0030686	up	XP_013470434.1	ras-related protein RABE1c [Medicago truncatula]
MS.gene88821	-7.01321	0.00307733	down	XP_024631230.1	uncharacterized protein At1g76660 [Medicago truncatula]
MS.gene80733	-8.29739	0.00333277	down	RHN63835.1	putative transcription initiation factor IIE subunit alpha, TFIIEalpha/SarR/Rpc3 HTH [Medicago truncatula]
MS.gene53517	7.3273	0.00333277	up	XP_024630846.1	pre-mRNA-processing factor 19 [Medicago truncatula]
MS.gene98524	-3.93058	0.00333277	down	XP_003616815.1	abscisic acid and environmental stress-inducible protein [Medicago truncatula]
MS.gene22103	5.89661	0.00353064	up	GAU37478.1	hypothetical protein TSUD_207140 [Trifolium subterraneum]
MS.gene96210	-7.30665	0.003635	down	XP_003593979.1	ISWI chromatin-remodeling complex ATPase CHR11 [Medicago truncatula]
MS.gene90428	-5.45079	0.0037206	down	XP_003595919.1	YTH domain-containing family protein 2 isoform X1 [Medicago truncatula]
MS.gene22413	9.04675	0.00416354	up	XP_003625672.1	eukaryotic translation initiation factor 5B [Medicago truncatula]
MS.gene72493	4.83518	0.00416354	up	XP_013455330.1	21 kDa protein [Medicago truncatula]
MS.gene053668	7.28311	0.00432408	up	XP_013457156.2	F-box/LRR-repeat protein At4g14103 [Medicago truncatula]
MS.gene46499	4.46525	0.00433457	up	KEH41788.1	adenine nucleotide alpha hydrolase superfamily protein [Medicago truncatula]
MS.gene87461	-6.18095	0.00456369	down	XP_003629432.1	exosome complex component RRP42 [Medicago truncatula]
MS.gene002895	-11.8936	0.00459818	down	XP_013462754.1	stem-specific protein TSJT1 [Medicago truncatula]
MS.gene070746	3.32893	0.00459818	up	AES66492.2	LRR receptor-like kinase [Medicago truncatula]
MS.gene70524	-3.36916	0.00475553	down	XP_013461126.1	linoleate 9S-lipoxygenase 1 [Medicago truncatula]
MS.gene048681	-7.6301	0.00482407	down	XP_003600687.1	nicastrin [Medicago truncatula]
MS.gene029886	-5.77462	0.00485673	down	XP_013468267.1	probable serine/threonine-protein kinase PBL7 isoform X2 [Medicago truncatula]
MS.gene063699	7.91793	0.00500671	up	KEH32319.1	CRS1/YhbY domain protein [Medicago truncatula]
MS.gene037332	-7.43358	0.00500671	down	XP_002306857.2	protein LIGHT-DEPENDENT SHORT HYPOCOTYLS 4 [Populus trichocarpa]
MS.gene74958	-5.74629	0.00500671	down	XP_013470296.1	protein transport protein Sec24-like At4g32640 [Medicago truncatula]
MS.gene68961	-11.5686	0.00500671	down	XP_003610472.1	calcium permeable stress-gated cation channel 1 [Medicago truncatula]
MS.gene50271	-7.69654	0.00501131	down	XP_013447253.1	glutamine-dependent NAD(+) synthetase [Medicago truncatula]
MS.gene061465	3.684	0.00506754	up	XP_024641824.1	casein kinase 1-like protein 3 [Medicago truncatula]
MS.gene013565	5.87953	0.0053811	up	XP_013461434.1	thylakoid lumenal 17.4 kDa protein, chloroplastic [Medicago truncatula]
MS.gene68191	2.81314	0.00584385	up	ADD09608.1	dehydrin b [Trifolium repens]
MS.gene005290	-4.31863	0.00615217	down	XP_024638592.1	protein DEHYDRATION-INDUCED 19 homolog 3 [Medicago truncatula]
MS.gene024813	-5.6931	0.00615217	down	XP_024641881.1	protein CDI [Medicago truncatula]
MS.gene068128	7.26514	0.00615217	up	KEH20152.1	transmembrane protein, putative [Medicago truncatula]
MS.gene046981	-8.74192	0.00615217	down	XP_003631085.2	mitogen-activated protein kinase 9 isoform X2 [Medicago truncatula]
MS.gene50091	7.89926	0.00621292	up	XP_003604109.1	uncharacterized protein LOC11428397 [Medicago truncatula]
MS.gene72011	-7.2811	0.00626642	down	RHN73696.1	putative receptor protein-tyrosine kinase RLK-Pelle-C-LEC family [Medicago truncatula]
MS.gene80734	-8.64063	0.0065713	down	RHN44982.1	putative peptidase M1, membrane alanine aminopeptidase [Medicago truncatula]
MS.gene31875	8.33012	0.00670444	up	XP_013466459.1	uncharacterized protein At1g21580 isoform X2 [Medicago truncatula]
MS.gene39282	-7.71649	0.00670444	down	KEH18071.1	5-hydroxyisourate hydrolase [Medicago truncatula]
MS.gene048845	-7.07468	0.00684157	down	AFK44182.1	unknown [Medicago truncatula]
MS.gene056095	8.26437	0.00686625	up	XP_024638592.1	protein DEHYDRATION-INDUCED 19 homolog 3 [Medicago truncatula]
MS.gene041780	4.16315	0.00702725	up	XP_003591945.1	tetraspanin-6 [Medicago truncatula]
MS.gene071838	4.91767	0.00714943	up	XP_003594829.1	class-10 pathogenesis-related protein 1 [Medicago truncatula]
MS.gene003539	-3.81453	0.00721132	down	XP_013456464.1	subtilisin-like protease SBT1.6 [Medicago truncatula]
MS.gene021572	11.5007	0.00721132	up	XP_013465731.1	protein ACTIVITY OF BC1 COMPLEX KINASE 1, chloroplastic [Medicago truncatula]
MS.gene015482	9.15707	0.00723828	up	AES94187.2	AT-hook DNA-binding family protein, putative [Medicago truncatula]
MS.gene61508	5.06652	0.00742928	up	XP_003609303.1	peroxidase 25 [Medicago truncatula]
MS.gene010805	6.75027	0.0074687	up	XP_024628783.1	replication protein A 70 kDa DNA-binding subunit C [Medicago truncatula]
MS.gene053050	8.11836	0.00759132	up	XP_013450767.1	basic salivary proline-rich protein 1 [Medicago truncatula]
MS.gene87074	-7.06135	0.00792411	down	PNY09675.1	hypothetical protein L195_g006230 [Trifolium pratense]
MS.gene072204	-5.36554	0.00792411	down	XP_003627058.1	stem 28 kDa glycoprotein [Medicago truncatula]
MS.gene36019	-5.27119	0.00792411	down	XP_013445530.1	UBP1-associated protein 2C [Medicago truncatula]
MS.gene011467	3.14112	0.00792411	up	AES91008.2	cytoplasmic-like arginine-tRNA ligase [Medicago truncatula]
MS.gene003657	-6.69334	0.00792411	down	XP_003607040.2	squalene synthase [Medicago truncatula]
MS.gene44048	-7.12453	0.00827701	down	XP_013469022.1	transmembrane protein adipocyte-associated 1 [Medicago truncatula]
MS.gene041861	-11.3157	0.00875548	down	XP_003609791.2	DNA replication licensing factor MCM2 [Medicago truncatula]
MS.gene00015	-7.24827	0.00886591	down	XP_024633014.1	alpha-glucosidase-like [Medicago truncatula]
MS.gene03104	-5.08376	0.00896119	down	RHN72139.1	putative FAS1 domain-containing protein [Medicago truncatula]
MS.gene55740	11.2241	0.00896119	up	XP_013447102.1	monodehydroascorbate reductase, chloroplastic/mitochondrial [Medicago truncatula]
MS.gene067968	7.13083	0.00896119	up	XP_003624788.1	uncharacterized protein LOC11429019 [Medicago truncatula]
MS.gene062493	-3.82443	0.00896119	down	GAU48083.1	hypothetical protein TSUD_81430 [Trifolium subterraneum]
MS.gene005887	-3.18162	0.00909837	down	AET00527.2	SPFH domain/band 7 family protein [Medicago truncatula]
MS.gene056409	-7.22124	0.00932977	down	XP_003606834.1	uncharacterized protein LOC11417470 [Medicago truncatula]
MS.gene008883	5.27726	0.00944008	up	AET03420.2	nucleotide-diphospho-sugar transferase family protein [Medicago truncatula]
MS.gene054178	-2.92194	0.00961519	down	XP_013452181.1	scarecrow-like protein 8 [Medicago truncatula]
MS.gene059407	5.32584	0.00983552	up	XP_013452188.1	albumin-1 [Medicago truncatula]
MS.gene42607	-7.40777	0.010007	down	XP_003603295.2	DNA-directed RNA polymerases IV and V subunit 2 [Medicago truncatula]
MS.gene009662	-2.65085	0.0100228	down	XP_003616037.1	trans-cinnamate 4-monooxygenase [Medicago truncatula]
MS.gene002615	-7.44512	0.0102408	down	XP_024631556.1	pentatricopeptide repeat-containing protein At3g62470, mitochondrial [Medicago truncatula]
MS.gene27778	7.66337	0.0102408	up	XP_003623706.2	vestitone reductase isoform X2 [Medicago truncatula]
MS.gene41841	-7.58966	0.0102604	down	AES81004.2	RNA polymerase II-binding domain protein [Medicago truncatula]
MS.gene06490	4.61216	0.0105673	up	XP_003602469.2	protein ACTIVITY OF BC1 COMPLEX KINASE 8, chloroplastic [Medicago truncatula]
MS.gene44537	3.71029	0.0109074	up	XP_013457448.1	cysteine proteinase COT44 [Medicago truncatula]
MS.gene016255	-7.31976	0.011037	down	XP_003623694.1	probable serine/threonine-protein kinase PBL8 [Medicago truncatula]
MS.gene072011	-6.95432	0.0111434	down	XP_003593048.1	F-box protein At1g10780 [Medicago truncatula]
MS.gene036224	-8.0579	0.0111725	down	XP_003590649.1	chloroplast stem-loop binding protein of 41 kDa a, chloroplastic [Medicago truncatula]
MS.gene052660	5.97813	0.011359	up	XP_003600096.1	protein translation factor SUI1 homolog 1 [Medicago truncatula]
MS.gene95984	4.76593	0.0114927	up	XP_013464440.1	cytochrome P450 CYP72A219 isoform X1 [Medicago truncatula]
MS.gene45033	-7.5667	0.0114927	down	KEH42257.1	syntaxin of plants protein [Medicago truncatula]
MS.gene059037	8.15987	0.012407	up	XP_003594829.1	class-10 pathogenesis-related protein 1 [Medicago truncatula]
MS.gene35881	-6.55232	0.012407	down	AES98817.2	hypothetical protein MTR_5g073180 [Medicago truncatula]
MS.gene043890	3.08312	0.0128336	up	XP_003615204.1	purine permease 1 [Medicago truncatula]
MS.gene32617	-3.49807	0.0130214	down	XP_003603419.1	cellulose synthase A catalytic subunit 1 [UDP-forming] [Medicago truncatula]
MS.gene75423	4.733	0.0130214	up	XP_003602045.1	probable L-ascorbate peroxidase 6, chloroplastic/mitochondrial isoform X1 [Medicago truncatula]
MS.gene99677	-6.00699	0.0130561	down	RHN74039.1	putative Actin family [Medicago truncatula]
MS.gene00225	3.43334	0.0131706	up	ADB44209.1	harvest-induced protein [Medicago sativa]
MS.gene37947	7.53593	0.0135145	up	XP_003617809.1	uncharacterized protein LOC11436131 [Medicago truncatula]
MS.gene75157	-8.50742	0.0135145	down	XP_013470447.1	photosynthetic NDH subunit of lumenal location 1, chloroplastic [Medicago truncatula]
MS.gene78143	5.90897	0.0135145	up	XP_013456565.1	putative ER lumen protein-retaining receptor C28H8.4 [Medicago truncatula]
MS.gene026780	2.74907	0.0136333	up	XP_013454666.1	uncharacterized protein LOC25491320 [Medicago truncatula]
MS.gene65773	4.76807	0.0137292	up	GAU15725.1	hypothetical protein TSUD_235380 [Trifolium subterraneum]
MS.gene023269	3.35693	0.0146707	up	RHN42334.1	putative Acid phosphatase [Medicago truncatula]
MS.gene44520	8.18577	0.0146829	up	RHN62997.1	putative protein kinase RLK-Pelle-CrRLK1L-1 family [Medicago truncatula]
MS.gene003150	10.5574	0.0146891	up	XP_003594333.1	protein phosphatase 1 regulatory inhibitor subunit PPP1R8 homolog [Medicago truncatula]
MS.gene32699	-6.44795	0.014781	down	XP_003603295.2	DNA-directed RNA polymerases IV and V subunit 2 [Medicago truncatula]
MS.gene026549	-8.65181	0.014781	down	XP_013466541.1	mediator of RNA polymerase II transcription subunit 23 [Medicago truncatula]
MS.gene058475	4.73444	0.0153761	up	XP_003588828.1	probable WRKY transcription factor 40 [Medicago truncatula]
MS.gene48189	-4.77205	0.0157346	down	XP_003617931.1	phytochromobilin:ferredoxin oxidoreductase, chloroplastic isoform X2 [Medicago truncatula]
MS.gene004388	7.65227	0.0160062	up	XP_013462659.1	F-box protein SKIP19 [Medicago truncatula]
MS.gene62417	3.8796	0.0162925	up	XP_003609303.1	peroxidase 25 [Medicago truncatula]
MS.gene024744	-5.81999	0.0163728	down	XP_003610893.1	late embryogenesis abundant protein At5g17165 [Medicago truncatula]
MS.gene00307	-4.94479	0.0163728	down	XP_013463251.1	probable histone-arginine methyltransferase 1.4 [Medicago truncatula]
MS.gene04105	-6.83988	0.0163728	down	XP_024635082.1	LOW QUALITY PROTEIN: proteasome activator subunit 4 [Medicago truncatula]
MS.gene042494	-6.80057	0.0166932	down	XP_003624717.1	cation/calcium exchanger 2 [Medicago truncatula]
MS.gene062918	-7.2406	0.0166932	down	XP_003607047.1	GATA transcription factor 7 isoform X2 [Medicago truncatula]
MS.gene016534	-3.0955	0.0169092	down	XP_003627974.2	methyltransferase-like protein 17, mitochondrial [Medicago truncatula]
MS.gene96807	-8.82115	0.0169092	down	XP_013456729.1	(-)-germacrene D synthase [Medicago truncatula]
MS.gene75145	5.54666	0.0174067	up	XP_013470428.1	methionine--tRNA ligase, chloroplastic/mitochondrial [Medicago truncatula]
MS.gene32094	-5.94373	0.0174288	down	RHN80231.1	putative processing peptidase [Medicago truncatula]
MS.gene21464	-9.72397	0.0174884	down	XP_003611484.1	uncharacterized protein LOC11434435 [Medicago truncatula]
MS.gene014646	-4.49079	0.0179187	down	XP_013462014.1	bark storage protein A [Medicago truncatula]
MS.gene071078	3.11192	0.0179187	up	RHN78017.1	putative RNA polymerase II-associated protein [Medicago truncatula]
MS.gene028011	10.2844	0.0180819	up	XP_003612702.1	26S proteasome non-ATPase regulatory subunit 13 homolog B [Medicago truncatula]
MS.gene044508	-7.28529	0.0180819	down	XP_024637061.1	calcium sensing receptor, chloroplastic [Medicago truncatula]
MS.gene035511	7.3466	0.0181715	up	PNY10627.1	notchless protein [Trifolium pratense]
MS.gene56190	7.52793	0.0187736	up	PNY16524.1	putative TIR-NBS-LRR resistance protein [Trifolium pratense]
MS.gene71667	-2.95922	0.0187736	down	XP_013470035.1	gallate 1-beta-glucosyltransferase [Medicago truncatula]
MS.gene50826	10.1458	0.0188108	up	XP_003597997.1	protein TRIGALACTOSYLDIACYLGLYCEROL 1, chloroplastic [Medicago truncatula]
MS.gene44807	-6.19169	0.0188108	down	XP_003615475.1	uncharacterized protein LOC11410874 [Medicago truncatula]
MS.gene64396	-6.25693	0.0188108	down	XP_024632264.1	protein arginine N-methyltransferase PRMT10 [Medicago truncatula]
MS.gene039591	10.2098	0.0188108	up	XP_013458956.1	40S ribosomal protein S19-3 [Medicago truncatula]
MS.gene035726	-3.35322	0.0189879	down	XP_003610109.1	NADPH--cytochrome P450 reductase [Medicago truncatula]
MS.gene074400	10.1223	0.0189879	up	XP_013461067.1	60S ribosomal protein L15-1 [Medicago truncatula]
MS.gene003512	-7.42687	0.019538	down	XP_013456495.1	dirigent protein 23 [Medicago truncatula]
MS.gene54917	2.52704	0.0195776	up	XP_013455436.1	purple acid phosphatase [Medicago truncatula]
MS.gene94668	6.27891	0.0196299	up	XP_013449145.1	PHD finger protein ALFIN-LIKE 2 [Medicago truncatula]
MS.gene048966	9.94635	0.0197951	up	RHN43509.1	putative Heat shock protein 70 family [Medicago truncatula]
MS.gene041865	-7.13406	0.0202046	down	TKY49340.1	ATP-dependent helicase [Spatholobus suberectus]
MS.gene037898	6.20278	0.0203048	up	XP_013467256.1	elongation factor 2 [Medicago truncatula]
MS.gene014465	2.71486	0.0203325	up	XP_013462184.1	protein WALLS ARE THIN 1 [Medicago truncatula]
MS.gene94839	10.0634	0.0208539	up	XP_003617645.1	protein HOMOLOG OF MAMMALIAN LYST-INTERACTING PROTEIN 5 [Medicago truncatula]
MS.gene057632	5.66991	0.0209772	up	XP_003606627.1	probable histone H2B.1 [Medicago truncatula]
MS.gene36220	6.47438	0.0209772	up	XP_003597872.1	uncharacterized protein At2g34160 [Medicago truncatula]
MS.gene35895	3.00937	0.0212956	up	XP_003615837.2	cytochrome P450 83B1 [Medicago truncatula]
MS.gene60087	-4.37118	0.0217784	down	RHN65174.1	putative zeaxanthin epoxidase [Medicago truncatula]
MS.gene058736	4.84798	0.0221529	up	XP_003591035.2	cysteine synthase isoform X3 [Medicago truncatula]
MS.gene046752	-4.32683	0.0222819	down	XP_013466331.1	rust resistance kinase Lr10 [Medicago truncatula]
MS.gene045736	-3.45488	0.0222819	down	XP_013464201.1	terpene synthase 10 isoform X1 [Medicago truncatula]
MS.gene41630	-3.09073	0.0230981	down	XP_003602734.1	calcium-binding mitochondrial carrier protein SCaMC-1 isoform X1 [Medicago truncatula]
MS.gene43880	4.50414	0.0231496	up	------	------
MS.gene42370	-6.70756	0.0231496	down	AES73958.2	rhamnogalacturonate lyase B-like protein [Medicago truncatula]
MS.gene29460	-7.00808	0.0231496	down	XP_003616371.1	probable fructokinase-6, chloroplastic [Medicago truncatula]
MS.gene017903	10.1246	0.0231496	up	RHN48172.1	putative vacuolar protein sorting-associated protein Ist1 [Medicago truncatula]
MS.gene63242	-6.83453	0.0233621	down	XP_013445755.1	sucrose transport protein SUC3 isoform X1 [Medicago truncatula]
MS.gene068423	9.91895	0.0235911	up	XP_013454869.1	uncharacterized protein LOC25491475 [Medicago truncatula]
MS.gene058853	6.70144	0.0239965	up	XP_003629785.1	nucleobase-ascorbate transporter 2 [Medicago truncatula]
MS.gene28334	-9.6072	0.0240394	down	XP_013456310.1	B-box zinc finger protein 24 [Medicago truncatula]
MS.gene07201	-10.0143	0.0243588	down	XP_003591556.2	uncharacterized protein LOC11413909 isoform X1 [Medicago truncatula]
MS.gene022238	-8.68953	0.0243588	down	XP_013461077.1	nitrate regulatory gene2 protein [Medicago truncatula]
MS.gene58500	10.5131	0.0243588	up	XP_013443853.1	uncharacterized protein LOC25500078 isoform X2 [Medicago truncatula]
MS.gene018755	3.39711	0.0243588	up	XP_013449828.1	phospholipase A1-Igamma2, chloroplastic [Medicago truncatula]
MS.gene83208	7.61527	0.0243588	up	XP_003622910.1	transcription factor HY5-like [Medicago truncatula]
MS.gene07530	-9.91215	0.0245234	down	XP_013468900.1	splicing factor U2AF-associated protein 2 [Medicago truncatula]
MS.gene013561	3.58756	0.0245234	up	XP_003602283.2	dof zinc finger protein DOF4.6 isoform X1 [Medicago truncatula]
MS.gene037329	-6.82564	0.024697	down	AES62949.2	transcription factor jumonji (JmjC) domain protein [Medicago truncatula]
MS.gene22751	6.35298	0.024697	up	XP_003626611.1	NDR1/HIN1-like protein 12 [Medicago truncatula]
MS.gene065649	7.18205	0.024697	up	XP_003592552.2	probable ribose-5-phosphate isomerase 1 [Medicago truncatula]
MS.gene006829	-2.67242	0.024697	down	XP_003607778.1	nodulin-related protein 1 [Medicago truncatula]
MS.gene013111	7.50791	0.024697	up	RHN70158.1	putative purine permease, plant [Medicago truncatula]
MS.gene014245	-5.4861	0.024697	down	XP_003603992.1	SH3 domain-containing protein 2 [Medicago truncatula]
MS.gene40233	9.68619	0.0248362	up	XP_003603663.1	50S ribosomal protein 6, chloroplastic [Medicago truncatula]
MS.gene52677	2.27066	0.0251445	up	AES81502.1	thioredoxin [Medicago truncatula]
MS.gene51183	-2.98514	0.0251445	down	XP_003624126.1	uncharacterized protein LOC11411223 [Medicago truncatula]
MS.gene66990	4.71065	0.0254006	up	XP_013451570.1	protein PXR1 [Medicago truncatula]
MS.gene056537	-9.91816	0.0257579	down	XP_013446289.1	cyclin-dependent kinase F-4 [Medicago truncatula]
MS.gene022244	-10.03	0.0257579	down	XP_013461072.1	protein ETHYLENE INSENSITIVE 3 [Medicago truncatula]
MS.gene34446	9.81066	0.0265152	up	XP_003592323.2	valine--tRNA ligase, mitochondrial 1 [Medicago truncatula]
MS.gene058834	-5.70094	0.0266663	down	XP_003629923.2	uncharacterized protein LOC11413827 [Medicago truncatula]
MS.gene059218	2.97467	0.0267326	up	XP_024638078.1	methionine aminopeptidase 1A isoform X1 [Medicago truncatula]
MS.gene008842	-2.22891	0.0267994	down	XP_013446178.1	F-box/kelch-repeat protein At1g23390 [Medicago truncatula]
MS.gene057826	-4.80693	0.0271047	down	XP_013456597.1	ABC transporter G family member 15 isoform X1 [Medicago truncatula]
MS.gene63904	6.30566	0.0279364	up	XP_003617748.1	nuclear speckle splicing regulatory protein 1 [Medicago truncatula]
MS.gene27253	2.86317	0.028314	up	XP_013466137.1	jasmonate O-methyltransferase [Medicago truncatula]
MS.gene003889	-7.19252	0.028314	down	XP_013456290.1	tetrapyrrole-binding protein, chloroplastic [Medicago truncatula]
MS.gene035920	4.78395	0.0285852	up	XP_024639583.1	probable beta-D-xylosidase 7 [Medicago truncatula]
MS.gene053431	5.09191	0.0285852	up	AFK37246.1	unknown [Medicago truncatula]
MS.gene032254	-10.1285	0.0285852	down	AAB99755.1	malate dehydrogenase precursor [Medicago sativa]
MS.gene68760	6.61015	0.0285852	up	GAU34320.1	hypothetical protein TSUD_20270 [Trifolium subterraneum]
MS.gene92803	-7.02067	0.0285852	down	XP_003623694.1	probable serine/threonine-protein kinase PBL8 [Medicago truncatula]
MS.gene62185	-7.42975	0.0285852	down	RHN68287.1	putative oxidoreductase [Medicago truncatula]
MS.gene063965	-6.45464	0.0285852	down	XP_013463848.1	uncharacterized methyltransferase At2g41040, chloroplastic [Medicago truncatula]
MS.gene42974	6.86452	0.0285852	up	XP_003602948.2	WD and tetratricopeptide repeats protein 1 [Medicago truncatula]
MS.gene022928	-2.68371	0.0285852	down	XP_013448642.1	1-aminocyclopropane-1-carboxylate oxidase homolog 1 isoform X1 [Medicago truncatula]
MS.gene013166	-7.95831	0.0287413	down	XP_024633819.1	omega-hydroxypalmitate O-feruloyl transferase [Medicago truncatula]
MS.gene031010	2.56682	0.028978	up	RHN50034.1	putative xenobiotic-transporting ATPase [Medicago truncatula]
MS.gene001673	-8.97671	0.0290177	down	XP_003591842.1	protein decapping 5 [Medicago truncatula]
MS.gene38095	3.34069	0.0292332	up	CAA57782.1	chalcone reductase [Medicago sativa]
MS.gene058371	2.8062	0.0303562	up	XP_003598178.1	hexose carrier protein HEX6 [Medicago truncatula]
MS.gene01067	6.80536	0.0303821	up	XP_024631929.1	transcriptional corepressor LEUNIG_HOMOLOG isoform X1 [Medicago truncatula]
MS.gene035735	-10.0393	0.0303927	down	GAU29561.1	hypothetical protein TSUD_153110 [Trifolium subterraneum]
MS.gene045269	6.99856	0.0314652	up	RHN69244.1	putative microtubule-associated protein, MAP65/Ase1/PRC1 [Medicago truncatula]
MS.gene63545	7.53874	0.0315892	up	XP_003598311.1	GPI-anchored protein LLG1 [Medicago truncatula]
MS.gene056482	4.67504	0.0321718	up	XP_013446213.1	non-specific lipid-transfer protein 4 [Medicago truncatula]
MS.gene029378	9.55843	0.0323842	up	AAG29593.1	Ser/Thr specific protein phosphatase 2A A regulatory subunit alpha isoform [Medicago sativa subsp. x varia]
MS.gene031814	7.3214	0.0324622	up	AES89518.2	glucan endo-1,3-beta-glucosidase [Medicago truncatula]
MS.gene069844	-3.56206	0.0337005	down	RHN50825.1	putative xyloglucan:xyloglucosyl transferase [Medicago truncatula]
MS.gene038355	9.51882	0.0337191	up	XP_003617444.1	pentatricopeptide repeat-containing protein At2g42920, chloroplastic [Medicago truncatula]
MS.gene42382	-5.16073	0.0338586	down	XP_003608436.2	ABC transporter G family member 11 [Medicago truncatula]
MS.gene45646	9.51091	0.0338586	up	XP_024627906.1	LOW QUALITY PROTEIN: pescadillo homolog [Medicago truncatula]
MS.gene79446	-4.5763	0.0338586	down	XP_013459089.1	uncharacterized protein LOC25488699 isoform X1 [Medicago truncatula]
MS.gene82422	3.0835	0.0341115	up	XP_013468254.1	probable LRR receptor-like serine/threonine-protein kinase At1g67720 [Medicago truncatula]
MS.gene45813	9.76485	0.0343295	up	XP_013447002.1	thaumatin-like protein [Medicago truncatula]
MS.gene054391	6.22561	0.0345535	up	KDO81726.1	hypothetical protein CISIN_1g009184mg [Citrus sinensis]
MS.gene059932	3.51104	0.0350243	up	RHN63456.1	putative PB1 domain, Zinc finger, ZZ-type, Next to BRCA1, central domain-containing protein [Medicago truncatula]
MS.gene09778	-7.07744	0.0350301	down	XP_003611334.2	phosphatidylserine decarboxylase proenzyme 1, mitochondrial [Medicago truncatula]
MS.gene047918	2.74316	0.0351879	up	XP_013462736.1	heavy metal-associated isoprenylated plant protein 33 [Medicago truncatula]
MS.gene97903	-4.22596	0.0353441	down	AES58694.2	disease resistance protein (TIR-NBS-LRR class) [Medicago truncatula]
MS.gene041878	9.51573	0.0362229	up	XP_019191535.1	PREDICTED: glutamate-rich WD repeat-containing protein 1 [Ipomoea nil]
MS.gene70351	4.09955	0.0363236	up	XP_003630071.1	heavy metal-associated isoprenylated plant protein 23 [Medicago truncatula]
MS.gene002066	-2.05771	0.0376098	down	XP_024631921.1	serine hydroxymethyltransferase 6 isoform X1 [Medicago truncatula]
MS.gene014650	6.83883	0.0376517	up	XP_013462012.1	tocopherol cyclase, chloroplastic [Medicago truncatula]
MS.gene052266	10.2604	0.0380987	up	XP_003607272.1	peptidyl-prolyl cis-trans isomerase 1 [Medicago truncatula]
MS.gene071843	3.11293	0.0384366	up	XP_003594836.1	class-10 pathogenesis-related protein 1-like [Medicago truncatula]
MS.gene053867	-2.77828	0.0384366	down	XP_003614559.1	probable leucine-rich repeat receptor-like protein kinase At1g68400 [Medicago truncatula]
MS.gene069710	6.08095	0.0385354	up	XP_012570001.1	GDSL esterase/lipase At1g54790 [Cicer arietinum]
MS.gene91535	6.08095	0.0385354	up	XP_012570001.1	GDSL esterase/lipase At1g54790 [Cicer arietinum]
MS.gene00023	-3.73426	0.0385354	down	RHN72936.1	putative alpha-glucosidase [Medicago truncatula]
MS.gene60538	5.28777	0.0385354	up	XP_013456565.1	putative ER lumen protein-retaining receptor C28H8.4 [Medicago truncatula]
MS.gene060469	-5.49025	0.0385354	down	XP_013458057.1	transcription factor MYBS1 [Medicago truncatula]
MS.gene036893	-5.49025	0.0385354	down	XP_013458057.1	transcription factor MYBS1 [Medicago truncatula]
MS.gene035387	6.92529	0.0385354	up	XP_013458275.1	pro-resilin [Medicago truncatula]
MS.gene65957	-6.831	0.0385354	down	XP_003589591.1	uncharacterized protein LOC11417234 [Medicago truncatula]
MS.gene026621	-6.831	0.0385354	down	XP_003589591.1	uncharacterized protein LOC11417234 [Medicago truncatula]
MS.gene94491	-6.46892	0.0387538	down	RHN74855.1	putative protein kinase RLK-Pelle-DLSV family [Medicago truncatula]
MS.gene035702	6.14856	0.0392631	up	XP_003589014.1	L10-interacting MYB domain-containing protein [Medicago truncatula]
MS.gene08065	-6.82092	0.0392631	down	XP_003600457.1	probable amino acid permease 7 [Medicago truncatula]
MS.gene038582	8.08551	0.0392631	up	XP_013445956.1	protein SRG1 isoform X2 [Medicago truncatula]
MS.gene24011	9.48082	0.0398592	up	XP_013468408.1	uncharacterized protein LOC25484186 [Medicago truncatula]
MS.gene85529	3.80208	0.0399945	up	RHN65761.1	putative chromatin remodeling SNF2 family [Medicago truncatula]
MS.gene069903	6.02205	0.0400139	up	XP_003597638.2	probable LRR receptor-like serine/threonine-protein kinase At1g05700 isoform X1 [Medicago truncatula]
MS.gene001469	-7.19774	0.0400139	down	AET00208.2	GTPase-activator protein for Rho-like GTPase family protein [Medicago truncatula]
MS.gene47957	-7.53806	0.0400139	down	XP_013446712.1	uncharacterized protein LOC25501826 isoform X2 [Medicago truncatula]
MS.gene004964	9.246	0.040094	up	XP_013468859.1	plant UBX domain-containing protein 10 [Medicago truncatula]
MS.gene017716	5.20263	0.0409987	up	XP_003624969.1	rhomboid-like protein 20 [Medicago truncatula]
MS.gene40289	-5.95371	0.0412718	down	XP_003603613.1	uncharacterized protein LOC11433559 [Medicago truncatula]
MS.gene058179	4.30593	0.0416375	up	XP_003594829.1	class-10 pathogenesis-related protein 1 [Medicago truncatula]
MS.gene01862	6.57769	0.0417452	up	XP_013462760.1	protein trichome birefringence-like 10 isoform X2 [Medicago truncatula]
MS.gene066588	-5.15784	0.0417833	down	XP_013447253.1	glutamine-dependent NAD(+) synthetase [Medicago truncatula]
MS.gene064708	-2.75719	0.0420881	down	KEH36214.1	papain family cysteine protease [Medicago truncatula]
MS.gene028209	-4.47703	0.0422818	down	RHN42304.1	putative potassium channel, voltage-dependent, ERG, cation/H+ exchanger [Medicago truncatula]
MS.gene040115	-7.5175	0.0423137	down	XP_003631117.1	eukaryotic translation initiation factor 3 subunit G [Medicago truncatula]
MS.gene031753	-5.28408	0.0423767	down	XP_024637973.1	uncharacterized protein LOC112421266 [Medicago truncatula]
MS.gene001512	-7.59489	0.0423767	down	XP_003608979.2	protein NRT1/ PTR FAMILY 2.9 [Medicago truncatula]
MS.gene057760	-4.40078	0.0423767	down	RHN59945.1	putative transcription factor WD40-like family [Medicago truncatula]
MS.gene011642	-3.5847	0.0424917	down	XP_003608637.1	pentatricopeptide repeat-containing protein At5g46580, chloroplastic [Medicago truncatula]
MS.gene92366	-6.47004	0.0426359	down	XP_003610630.1	upstream activation factor subunit UAF30 [Medicago truncatula]
MS.gene25088	-5.51831	0.0429906	down	XP_003627348.2	mediator of RNA polymerase II transcription subunit 15a isoform X2 [Medicago truncatula]
MS.gene032041	6.59653	0.0429906	up	KRG97817.1	hypothetical protein GLYMA_18G033300 [Glycine max]
MS.gene45531	-9.55425	0.043188	down	XP_024632542.1	pumilio homolog 2 [Medicago truncatula]
MS.gene23894	-9.31342	0.0434815	down	RHN42289.1	hypothetical protein MtrunA17_Chr8g0375261 [Medicago truncatula]
MS.gene24772	-2.77715	0.0441244	down	XP_003609968.1	3-oxoacyl-[acyl-carrier-protein] synthase II, chloroplastic [Medicago truncatula]
MS.gene025694	-5.82072	0.0441244	down	XP_013450381.1	putative GTP diphosphokinase RSH1, chloroplastic [Medicago truncatula]
MS.gene98540	-5.712	0.0441244	down	XP_003616851.1	protein disulfide isomerase-like 2-3 [Medicago truncatula]
MS.gene023355	9.24569	0.0441244	up	XP_013446521.1	uncharacterized protein LOC25501709 [Medicago truncatula]
MS.gene065686	-2.40235	0.0441244	down	XP_013470067.1	protein TIC 21, chloroplastic [Medicago truncatula]
MS.gene017902	3.59842	0.0452443	up	PNX92798.1	disease resistance protein rga2-like [Trifolium pratense]
MS.gene29973	9.21105	0.0454105	up	XP_003630920.1	ubiquitin-conjugating enzyme E2 variant 1B [Medicago truncatula]
MS.gene28196	-5.41136	0.0454632	down	KEH39935.1	DUF1230 family protein [Medicago truncatula]
MS.gene42299	-8.64833	0.0457282	down	PNY02430.1	retrovirus-related Pol polyprotein from transposon TNT 1-94, partial [Trifolium pratense]
MS.gene046978	-4.35233	0.0458048	down	XP_003621262.1	RNA-binding KH domain-containing protein RCF3 [Medicago truncatula]
MS.gene069383	-3.0986	0.0460046	down	XP_013464756.1	NAC transcription factor 56 [Medicago truncatula]
MS.gene020313	-9.25303	0.0463371	down	XP_013449820.1	histone acetyltransferase GCN5 [Medicago truncatula]
MS.gene011612	6.80611	0.0463693	up	XP_013457558.1	beta-amylase 3, chloroplastic [Medicago truncatula]
MS.gene38236	-3.85696	0.0468003	down	XP_003617912.2	armadillo repeat-containing protein 8 [Medicago truncatula]
MS.gene79738	2.03103	0.0473142	up	XP_013444686.1	mediator of RNA polymerase II transcription subunit 19a [Medicago truncatula]
MS.gene06706	-3.66857	0.0474788	down	XP_003602256.2	CLP protease regulatory subunit CLPX1, mitochondrial [Medicago truncatula]
MS.gene70715	-2.92206	0.0474788	down	XP_013460975.1	alpha/beta hydrolase domain-containing protein 17B [Medicago truncatula]
MS.gene046046	3.11766	0.0475204	up	XP_013455580.1	uncharacterized protein LOC25492074 [Medicago truncatula]
MS.gene44168	-4.90449	0.0475204	down	XP_024638596.1	syntaxin-43 [Medicago truncatula]
MS.gene54633	-5.86074	0.048233	down	XP_013450811.1	deoxynucleoside triphosphate triphosphohydrolase SAMHD1 homolog [Medicago truncatula]
MS.gene44038	-7.64421	0.0485379	down	XP_013469013.1	serine/threonine-protein kinase EDR1 isoform X1 [Medicago truncatula]
MS.gene22886	-5.17557	0.0485379	down	XP_003626375.2	uncharacterized protein LOC11433325 isoform X2 [Medicago truncatula]
MS.gene011070	-6.02496	0.0485442	down	XP_003627048.1	hexokinase-1 [Medicago truncatula]
MS.gene007570	-6.25376	0.049226	down	XP_013450030.1	probable aquaporin TIP-type [Medicago truncatula]
MS.gene62570	5.71556	0.0493711	up	KEH35723.1	E3 ubiquitin-protein ligase UPL1-like protein [Medicago truncatula]
MS.gene05954	5.34037	0.0494164	up	XP_003630737.1	pentatricopeptide repeat-containing protein At1g77170, mitochondrial [Medicago truncatula]
MS.gene060371	2.40627	0.04946	up	XP_003609538.3	LOW QUALITY PROTEIN: pyruvate, phosphate dikinase 2 [Medicago truncatula]
MS.gene98273	-3.3418	0.0496264	down	XP_013460946.1	uncharacterized protein LOC25489501 [Medicago truncatula]
MS.gene037297	-7.30481	0.0496264	down	XP_013470345.1	V-type proton ATPase subunit B2 [Medicago truncatula]
MS.gene063940	-5.12035	0.0496264	down	KEH18995.1	shrunken seed protein, putative [Medicago truncatula]
MS.gene66956	-2.46528	0.0497586	down	RHN50825.1	putative xyloglucan:xyloglucosyl transferase [Medicago truncatula]
MS.gene004816	-5.97006	0.0497586	down	AES61057.1	plastid developmental protein DAG [Medicago truncatula]
MS.gene40604	6.75534	0.0497586	up	AES94182.1	DUF296 domain protein [Medicago truncatula]
MS.gene009962	9.12141	0.0497909	up	XP_003615503.1	transcription termination factor MTERF4, chloroplastic [Medicago truncatula]

## Sheet: NMA-P- vs NMA-P+
DEGs between NMA-P- and NMA-P+
Gene_id	Log2FC	Padjust	Regulate	NR_hit-name	NR_description
MS.gene91606	10.32	6.62533e-13	up	XP_003621484.1	isoflavone-7-O-methyltransferase 9 [Medicago truncatula]
MS.gene011612	12.6911	6.01308e-12	up	XP_013457558.1	beta-amylase 3, chloroplastic [Medicago truncatula]
MS.gene68407	11.5819	7.22623e-12	up	XP_024630846.1	pre-mRNA-processing factor 19 [Medicago truncatula]
MS.gene023219	13.6162	6.01786e-11	up	XP_024638543.1	isoflavone 2'-hydroxylase-like [Medicago truncatula]
MS.gene071838	8.8808	8.52226e-11	up	XP_003594829.1	class-10 pathogenesis-related protein 1 [Medicago truncatula]
MS.gene86224	-7.82243	8.50155e-10	down	KYP62417.1	60S ribosomal protein L23, partial [Cajanus cajan]
MS.gene69943	11.2501	1.10575e-09	up	XP_013468976.1	pathogenesis-related protein PR-4 [Medicago truncatula]
MS.gene057551	12.1988	1.10575e-09	up	XP_003621323.1	isoliquiritigenin 2'-O-methyltransferase isoform X1 [Medicago truncatula]
MS.gene47576	12.4721	1.10575e-09	up	AAO16603.1	putative isoflavone synthase [Medicago truncatula]
MS.gene010541	7.60331	1.57015e-09	up	CAA41106.1	isoflavone reductase [Medicago sativa]
MS.gene055959	12.2578	1.96316e-09	up	XP_003625319.1	dirigent protein 22 [Medicago truncatula]
MS.gene028243	9.8171	1.97114e-09	up	XP_024638543.1	isoflavone 2'-hydroxylase-like [Medicago truncatula]
MS.gene067479	-11.9359	3.54561e-09	down	XP_013465606.1	ACT domain-containing protein ACR11 [Medicago truncatula]
MS.gene015653	-10.4729	3.9019e-09	down	XP_003630944.1	nuclear pore complex protein NUP155 [Medicago truncatula]
MS.gene64089	-8.8562	4.71452e-09	down	GAU12862.1	hypothetical protein TSUD_73490 [Trifolium subterraneum]
MS.gene010440	11.6671	5.326e-09	up	XP_003611883.1	cytochrome P450 71D8 [Medicago truncatula]
MS.gene21867	7.5118	5.326e-09	up	P30077.1;	;AltName: Full=Naringenin-chalcone synthase 9
MS.gene35105	12.3068	6.76081e-09	up	XP_013457291.1	berberine bridge enzyme-like 18 [Medicago truncatula]
MS.gene01404	26.9669	1.78953e-08	up	XP_003593529.1	stem-specific protein TSJT1 [Medicago truncatula]
MS.gene58652	-9.16758	1.78953e-08	down	XP_013463333.1	isoflavone 3'-hydroxylase [Medicago truncatula]
MS.gene62120	12.0457	1.78953e-08	up	XP_013442957.2	codeine O-demethylase [Medicago truncatula]
MS.gene59395	7.43812	1.78953e-08	up	CAA41106.1	isoflavone reductase [Medicago sativa]
MS.gene00218	7.74723	2.95288e-08	up	XP_003594829.1	class-10 pathogenesis-related protein 1 [Medicago truncatula]
MS.gene46499	5.10749	3.24492e-08	up	KEH41788.1	adenine nucleotide alpha hydrolase superfamily protein [Medicago truncatula]
MS.gene26403	8.09764	3.75982e-08	up	AAO16603.1	putative isoflavone synthase [Medicago truncatula]
MS.gene058108	8.04343	4.37594e-08	up	P30077.1;	;AltName: Full=Naringenin-chalcone synthase 9
MS.gene040602	11.7399	4.69057e-08	up	XP_003595973.1	NAC domain-containing protein 21/22 [Medicago truncatula]
MS.gene45222	11.6893	4.69057e-08	up	XP_003621323.1	isoliquiritigenin 2'-O-methyltransferase isoform X1 [Medicago truncatula]
MS.gene24974	8.94842	8.93771e-08	up	XP_003604505.2	dirigent protein 19, partial [Medicago truncatula]
MS.gene068297	8.94842	8.93771e-08	up	XP_003604505.2	dirigent protein 19, partial [Medicago truncatula]
MS.gene00223	12.1038	8.94073e-08	up	SNQ45214.1	disease-resistance response protein [Medicago sativa]
MS.gene97815	10.3557	9.84713e-08	up	XP_003598945.1	flavonoid 3'-monooxygenase [Medicago truncatula]
MS.gene066723	12.3182	1.05441e-07	up	XP_003608243.1	berberine bridge enzyme-like 17 [Medicago truncatula]
MS.gene97813	10.6455	1.13161e-07	up	XP_003598945.1	flavonoid 3'-monooxygenase [Medicago truncatula]
MS.gene064746	-9.99811	1.13161e-07	down	XP_003603741.2	endoglucanase 2 [Medicago truncatula]
MS.gene041912	3.89834	1.13803e-07	up	XP_003608454.2	aspartic proteinase nepenthesin-1 [Medicago truncatula]
MS.gene39507	6.49724	1.2528e-07	up	RHN39336.1	Ubiquitin-40S ribosomal protein S27a [Medicago truncatula]
MS.gene35210	11.2121	1.40122e-07	up	XP_024638543.1	isoflavone 2'-hydroxylase-like [Medicago truncatula]
MS.gene020310	-10.5518	1.40122e-07	down	XP_013449814.1	uncharacterized protein LOC25499186 [Medicago truncatula]
MS.gene029359	9.57423	1.5605e-07	up	XP_013470231.1	uncharacterized protein LOC25485541 [Medicago truncatula]
MS.gene97384	-10.7588	1.56937e-07	down	AES68846.1	transmembrane protein, putative [Medicago truncatula]
MS.gene01170	10.0128	1.60894e-07	up	XP_003593198.2	calmodulin-binding transcription activator 2 isoform X2 [Medicago truncatula]
MS.gene071837	10.2791	1.63669e-07	up	XP_003594829.1	class-10 pathogenesis-related protein 1 [Medicago truncatula]
MS.gene071843	6.12676	1.80773e-07	up	XP_003594836.1	class-10 pathogenesis-related protein 1-like [Medicago truncatula]
MS.gene009650	10.4236	1.80773e-07	up	XP_003616057.1	probable LRR receptor-like serine/threonine-protein kinase At1g06840 [Medicago truncatula]
MS.gene94504	11.0599	1.80773e-07	up	XP_013459100.1	flavonoid 3'-monooxygenase [Medicago truncatula]
MS.gene67132	11.9597	1.96638e-07	up	AES59442.1	alpha amylase domain protein [Medicago truncatula]
MS.gene02432	6.75676	1.96638e-07	up	CAA41106.1	isoflavone reductase [Medicago sativa]
MS.gene99215	10.7578	2.01267e-07	up	XP_013457415.1	caffeoyl-CoA O-methyltransferase 5 [Medicago truncatula]
MS.gene26243	6.66812	2.22559e-07	up	XP_003616057.1	probable LRR receptor-like serine/threonine-protein kinase At1g06840 [Medicago truncatula]
MS.gene059044	11.54	2.22559e-07	up	SNQ45214.1	disease-resistance response protein [Medicago sativa]
MS.gene95903	11.266	2.59959e-07	up	RHN78267.1	putative methyltransferase [Medicago truncatula]
MS.gene59001	7.87654	2.61379e-07	up	XP_013442957.2	codeine O-demethylase [Medicago truncatula]
MS.gene039852	10.24	2.61379e-07	up	XP_003598823.2	isoliquiritigenin 2'-O-methyltransferase [Medicago truncatula]
MS.gene071842	12.1826	2.70973e-07	up	SNQ45214.1	disease-resistance response protein [Medicago sativa]
MS.gene08405	11.5996	2.81045e-07	up	XP_024638543.1	isoflavone 2'-hydroxylase-like [Medicago truncatula]
MS.gene27779	5.92421	2.91536e-07	up	Q40316.1	RecName: Full=Vestitone reductase
MS.gene036626	10.593	3.28674e-07	up	PNY09053.1	glycoside hydrolase family 18 protein [Trifolium pratense]
MS.gene35102	7.7731	3.59392e-07	up	XP_013457288.1	tetrahydrocannabinolic acid synthase [Medicago truncatula]
MS.gene40459	9.76571	4.10965e-07	up	AES90515.1	branched-chain amino acid aminotransferase [Medicago truncatula]
MS.gene08407	11.3505	4.3884e-07	up	XP_013457402.1	isoflavone 2'-hydroxylase [Medicago truncatula]
MS.gene64686	6.21232	4.3884e-07	up	P52575.1;;;	;AltName: Full=NADPH:isoflavone oxidoreductase
MS.gene006817	8.45189	4.3884e-07	up	XP_013456776.1	uncharacterized protein LOC25492976 [Medicago truncatula]
MS.gene058218	9.37963	5.13285e-07	up	AAV66071.1	acidic glucanase [Medicago sativa]
MS.gene044089	7.25784	5.66927e-07	up	ABD33275.2	progesterone 5-beta-reductase, putative [Medicago truncatula]
MS.gene058114	11.8667	5.82801e-07	up	RHN53403.1	putative naringenin-chalcone synthase [Medicago truncatula]
MS.gene037144	-3.96019	6.62449e-07	down	XP_003595341.2	photosystem I chlorophyll a/b-binding protein 6, chloroplastic [Medicago truncatula]
MS.gene058176	8.76133	6.62449e-07	up	SNQ45214.1	disease-resistance response protein [Medicago sativa]
MS.gene028244	11.195	6.68292e-07	up	XP_013457402.1	isoflavone 2'-hydroxylase [Medicago truncatula]
MS.gene92809	8.23095	6.90314e-07	up	RHN46759.1	putative vestitone reductase [Medicago truncatula]
MS.gene08721	11.1605	7.08255e-07	up	XP_003606407.1	probable glutathione S-transferase [Medicago truncatula]
MS.gene48506	-9.06184	7.74139e-07	down	XP_003603038.1	photosystem I chlorophyll a/b-binding protein 5, chloroplastic [Medicago truncatula]
MS.gene048711	4.57142	9.16476e-07	up	XP_003600719.1	THO complex subunit 4D [Medicago truncatula]
MS.gene023218	10.7446	9.16476e-07	up	XP_013457402.1	isoflavone 2'-hydroxylase [Medicago truncatula]
MS.gene059046	5.69988	9.16476e-07	up	ADB44209.1	harvest-induced protein [Medicago sativa]
MS.gene74887	9.40686	9.61896e-07	up	XP_003590904.1	germin-like protein subfamily 1 member 16 [Medicago truncatula]
MS.gene40930	10.0835	9.77557e-07	up	XP_003602674.1	probable glucan 1,3-alpha-glucosidase [Medicago truncatula]
MS.gene31523	6.53506	1.0028e-06	up	XP_013465029.1	uncharacterized protein LOC25487598 [Medicago truncatula]
MS.gene000023	8.52793	1.12314e-06	up	XP_003598945.1	flavonoid 3'-monooxygenase [Medicago truncatula]
MS.gene38095	6.21146	1.12314e-06	up	CAA57782.1	chalcone reductase [Medicago sativa]
MS.gene047549	10.7174	1.13249e-06	up	AAP33165.1	polyphenol oxidase [Medicago sativa]
MS.gene00217	8.68358	1.14367e-06	up	XP_003594829.1	class-10 pathogenesis-related protein 1 [Medicago truncatula]
MS.gene059841	11.3849	1.22518e-06	up	------	------
MS.gene052560	10.9053	1.2498e-06	up	XP_003608243.1	berberine bridge enzyme-like 17 [Medicago truncatula]
MS.gene01798	8.67103	1.37751e-06	up	AAP33165.1	polyphenol oxidase [Medicago sativa]
MS.gene029726	7.64668	1.39122e-06	up	XP_013468100.1	thaumatin-like protein 1b [Medicago truncatula]
MS.gene000215	10.2336	1.40629e-06	up	KEH25829.1	hypothetical protein MTR_6g034930 [Medicago truncatula]
MS.gene064019	6.84665	1.42689e-06	up	XP_013453219.1	probable LRR receptor-like serine/threonine-protein kinase At4g29180 isoform X1 [Medicago truncatula]
MS.gene94506	9.63236	1.47879e-06	up	XP_003598945.1	flavonoid 3'-monooxygenase [Medicago truncatula]
MS.gene68582	-7.58086	1.51143e-06	down	XP_013458369.1	cyprosin [Medicago truncatula]
MS.gene73051	11.4264	1.57503e-06	up	XP_003598823.2	isoliquiritigenin 2'-O-methyltransferase [Medicago truncatula]
MS.gene049359	-9.86628	1.59265e-06	down	XP_003602486.1	developmentally-regulated G-protein 3 [Medicago truncatula]
MS.gene015503	7.63703	1.59819e-06	up	RHN53668.1	putative cucumisin [Medicago truncatula]
MS.gene000024	9.24597	1.59819e-06	up	XP_003598945.1	flavonoid 3'-monooxygenase [Medicago truncatula]
MS.gene21772	10.3243	1.59819e-06	up	XP_003610827.1	geraniol 8-hydroxylase [Medicago truncatula]
MS.gene51649	-11.9663	1.6016e-06	down	AFK46340.1	unknown [Medicago truncatula]
MS.gene70359	-4.34881	1.66804e-06	down	XP_003630058.1	inositol-3-phosphate synthase [Medicago truncatula]
MS.gene011804	8.92923	1.66818e-06	up	XP_013457415.1	caffeoyl-CoA O-methyltransferase 5 [Medicago truncatula]
MS.gene97810	10.2956	1.76711e-06	up	XP_013459100.1	flavonoid 3'-monooxygenase [Medicago truncatula]
MS.gene75396	10.3532	1.79739e-06	up	XP_013453855.1	protein SRG1 [Medicago truncatula]
MS.gene97500	10.3532	1.79739e-06	up	XP_013453855.1	protein SRG1 [Medicago truncatula]
MS.gene00225	5.62139	1.83555e-06	up	ADB44209.1	harvest-induced protein [Medicago sativa]
MS.gene69802	-4.10546	1.84788e-06	down	XP_003596615.1	probable galacturonosyltransferase 12 [Medicago truncatula]
MS.gene28724	9.6432	2.10373e-06	up	XP_013457291.1	berberine bridge enzyme-like 18 [Medicago truncatula]
MS.gene034987	7.32356	2.20353e-06	up	XP_013468100.1	thaumatin-like protein 1b [Medicago truncatula]
MS.gene94487	10.7737	2.287e-06	up	XP_013464525.1	geraniol 8-hydroxylase [Medicago truncatula]
MS.gene044417	9.32087	2.39265e-06	up	XP_013457951.1	uncharacterized protein LOC25493860 [Medicago truncatula]
MS.gene31610	-3.20019	2.90907e-06	down	XP_003588551.1	BURP domain protein RD22 [Medicago truncatula]
MS.gene22411	9.02242	2.92213e-06	up	XP_003625673.1	RNA polymerase sigma factor sigF, chloroplastic [Medicago truncatula]
MS.gene28832	-9.73493	3.06921e-06	down	XP_003625999.1	nifU-like protein 1, chloroplastic [Medicago truncatula]
MS.gene027303	-9.33031	3.06921e-06	down	XP_003603172.1	uncharacterized protein LOC11429869 [Medicago truncatula]
MS.gene019285	6.67924	3.78853e-06	up	PNX71133.1	osmotin-like protein OSM34 [Trifolium pratense]
MS.gene35208	9.80993	4.18152e-06	up	XP_013457402.1	isoflavone 2'-hydroxylase [Medicago truncatula]
MS.gene32208	11.3113	5.24849e-06	up	XP_003608243.1	berberine bridge enzyme-like 17 [Medicago truncatula]
MS.gene002413	10.4757	6.65831e-06	up	AAP33165.1	polyphenol oxidase [Medicago sativa]
MS.gene94507	9.6966	6.65831e-06	up	XP_013459100.1	flavonoid 3'-monooxygenase [Medicago truncatula]
MS.gene034687	-8.55076	6.69026e-06	down	XP_013467798.1	uncharacterized protein LOC25483645 [Medicago truncatula]
MS.gene063691	6.14148	6.87004e-06	up	XP_003630883.1	LEAF RUST 10 DISEASE-RESISTANCE LOCUS RECEPTOR-LIKE PROTEIN KINASE-like 2.4 [Medicago truncatula]
MS.gene052559	11.1417	6.92779e-06	up	XP_003608243.1	berberine bridge enzyme-like 17 [Medicago truncatula]
MS.gene057554	-8.9141	7.43823e-06	down	XP_003621320.1	uncharacterized protein LOC11417841 [Medicago truncatula]
MS.gene027346	-4.22389	7.43823e-06	down	XP_024625350.1	60S ribosomal protein L32-1 [Medicago truncatula]
MS.gene032636	10.7075	7.45413e-06	up	RHN49705.1	putative thioredoxin-like ferredoxin [Medicago truncatula]
MS.gene031821	7.22197	8.13685e-06	up	XP_003607319.1	glucan endo-1,3-beta-glucosidase [Medicago truncatula]
MS.gene75392	10.0096	8.13685e-06	up	XP_013442957.2	codeine O-demethylase [Medicago truncatula]
MS.gene038936	9.75227	8.32193e-06	up	XP_013463163.1	pathogenesis-related protein 1 [Medicago truncatula]
MS.gene27778	10.2746	8.39609e-06	up	XP_003623706.2	vestitone reductase isoform X2 [Medicago truncatula]
MS.gene057518	8.30882	8.4506e-06	up	PNX96426.1	pentatricopeptide repeat-containing protein chloroplastic-like [Trifolium pratense]
MS.gene97823	11.3197	8.4506e-06	up	XP_003626244.1	uncharacterized protein LOC11434619 [Medicago truncatula]
MS.gene053397	4.27779	8.87235e-06	up	ACJ84573.1	unknown [Medicago truncatula]
MS.gene72455	9.92203	8.87235e-06	up	XP_013464525.1	geraniol 8-hydroxylase [Medicago truncatula]
MS.gene019284	7.88746	8.87235e-06	up	XP_003611130.2	protein P21 [Medicago truncatula]
MS.gene072806	7.88746	8.87235e-06	up	XP_003611130.2	protein P21 [Medicago truncatula]
MS.gene059510	11.4944	9.34978e-06	up	XP_013456803.1	glucan endo-1,3-beta-glucosidase 14 isoform X2 [Medicago truncatula]
MS.gene022455	8.85743	9.59892e-06	up	KRH54197.1	hypothetical protein GLYMA_06G171100 [Glycine max]
MS.gene97082	11.38	9.59892e-06	up	RHN59587.1	putative NADPH:quinone reductase [Medicago truncatula]
MS.gene47414	8.28503	9.77563e-06	up	XP_013468100.1	thaumatin-like protein 1b [Medicago truncatula]
MS.gene018029	9.24213	9.96311e-06	up	XP_003625319.1	dirigent protein 22 [Medicago truncatula]
MS.gene030155	8.81536	1.01454e-05	up	XP_003609876.1	CBL-interacting serine/threonine-protein kinase 1 [Medicago truncatula]
MS.gene039336	10.8117	1.05003e-05	up	XP_013464525.1	geraniol 8-hydroxylase [Medicago truncatula]
MS.gene94508	9.73849	1.13836e-05	up	XP_013459100.1	flavonoid 3'-monooxygenase [Medicago truncatula]
MS.gene016412	-8.37215	1.23455e-05	down	XP_003628087.1	uncharacterized protein LOC11410779 [Medicago truncatula]
MS.gene75688	4.06144	1.25522e-05	up	AES71907.2	rhodanese/cell cycle control phosphatase superfamily protein [Medicago truncatula]
MS.gene025787	-5.98732	1.26882e-05	down	XP_003611260.1	hsp70-Hsp90 organizing protein 3 [Medicago truncatula]
MS.gene006118	6.68502	1.26882e-05	up	XP_003592044.1	chalcone synthase 4 [Medicago truncatula]
MS.gene47838	6.37731	1.28214e-05	up	XP_003604643.1	beta-glucosidase 24 [Medicago truncatula]
MS.gene043133	-7.2079	1.29201e-05	down	AES70523.2	replication factor-A carboxy-terminal domain protein [Medicago truncatula]
MS.gene20350	10.4507	1.29201e-05	up	XP_003611169.2	phospholipase D beta 1 [Medicago truncatula]
MS.gene059614	-9.28372	1.31802e-05	down	XP_003620633.1	peroxiredoxin-2B [Medicago truncatula]
MS.gene69945	6.55977	1.32183e-05	up	XP_013468974.1	pathogenesis-related protein PR-4 [Medicago truncatula]
MS.gene37117	6.67662	1.3537e-05	up	RHN50340.1	putative proline dehydrogenase [Medicago truncatula]
MS.gene00249	12.0848	1.3537e-05	up	XP_013463163.1	pathogenesis-related protein 1 [Medicago truncatula]
MS.gene010570	8.91517	1.36745e-05	up	XP_003612088.2	uncharacterized protein LOC11412168 [Medicago truncatula]
MS.gene59420	8.91517	1.36745e-05	up	XP_003612088.2	uncharacterized protein LOC11412168 [Medicago truncatula]
MS.gene39535	7.65533	1.46724e-05	up	AAO16603.1	putative isoflavone synthase [Medicago truncatula]
MS.gene88064	9.28012	1.47742e-05	up	XP_003622129.1	licodione synthase [Medicago truncatula]
MS.gene43997	6.24345	1.53983e-05	up	XP_013468974.1	pathogenesis-related protein PR-4 [Medicago truncatula]
MS.gene011270	7.06437	1.63096e-05	up	XP_003622863.2	uncharacterized protein LOC11426979 [Medicago truncatula]
MS.gene94790	7.87566	1.64043e-05	up	XP_013449039.1	laccase-7 [Medicago truncatula]
MS.gene47423	8.58078	1.6471e-05	up	XP_013468112.1	phosphatidylinositol 4-phosphate 5-kinase 9 [Medicago truncatula]
MS.gene071841	8.99474	1.64792e-05	up	XP_003594832.1	class-10 pathogenesis-related protein 1-like [Medicago truncatula]
MS.gene29341	7.35788	1.66885e-05	up	XP_003626279.2	probable linoleate 9S-lipoxygenase 5 [Medicago truncatula]
MS.gene59273	8.09125	1.67765e-05	up	XP_003619561.1	kunitz-type trypsin inhibitor-like 2 protein [Medicago truncatula]
MS.gene88887	6.42003	1.73308e-05	up	XP_003592044.1	chalcone synthase 4 [Medicago truncatula]
MS.gene02255	7.16181	1.74563e-05	up	RHN71757.1	putative reverse transcriptase, RNA-dependent DNA polymerase [Medicago truncatula]
MS.gene047718	9.14538	1.75128e-05	up	KYP35727.1	Retrovirus-related Pol polyprotein from transposon TNT 1-94 [Cajanus cajan]
MS.gene96173	10.6761	1.75128e-05	up	XP_013442957.2	codeine O-demethylase [Medicago truncatula]
MS.gene030773	-3.23726	1.75128e-05	down	XP_003630058.1	inositol-3-phosphate synthase [Medicago truncatula]
MS.gene01804	-8.90109	1.75128e-05	down	XP_003592925.2	bromodomain-containing protein C631.02 [Medicago truncatula]
MS.gene069226	6.4277	1.75128e-05	up	XP_013444874.1	GDSL esterase/lipase 5 [Medicago truncatula]
MS.gene033316	9.42234	1.81904e-05	up	XP_013457721.1	cytochrome P450 71A23 [Medicago truncatula]
MS.gene79433	10.1243	1.81904e-05	up	XP_003598945.1	flavonoid 3'-monooxygenase [Medicago truncatula]
MS.gene27551	8.92493	1.82435e-05	up	XP_003623706.2	vestitone reductase isoform X2 [Medicago truncatula]
MS.gene33682	10.5314	1.83505e-05	up	XP_013441900.1	dirigent protein 22 [Medicago truncatula]
MS.gene33428	10.5314	1.83505e-05	up	XP_013441900.1	dirigent protein 22 [Medicago truncatula]
MS.gene055831	-4.12502	1.83505e-05	down	XP_013465073.1	bifunctional epoxide hydrolase 2 [Medicago truncatula]
MS.gene08616	8.63883	1.84205e-05	up	XP_003606407.1	probable glutathione S-transferase [Medicago truncatula]
MS.gene031826	6.49473	1.84934e-05	up	KEH30624.1	glucan endo-1,3-beta-glucosidase [Medicago truncatula]
MS.gene011352	9.79923	1.9136e-05	up	XP_013457721.1	cytochrome P450 71A23 [Medicago truncatula]
MS.gene57180	7.91146	1.91511e-05	up	XP_003611653.1	probable indole-3-acetic acid-amido synthetase GH3.1 [Medicago truncatula]
MS.gene66436	8.56256	1.98648e-05	up	ABD33275.2	progesterone 5-beta-reductase, putative [Medicago truncatula]
MS.gene92808	6.34053	2.01326e-05	up	Q40316.1	RecName: Full=Vestitone reductase
MS.gene74455	6.47914	2.01326e-05	up	XP_013456602.1	isoflavone 3'-hydroxylase-like [Medicago truncatula]
MS.gene012063	6.12343	2.02848e-05	up	XP_013446375.1	uncharacterized protein LOC25501614 [Medicago truncatula]
MS.gene88065	9.50549	2.08338e-05	up	XP_003622129.1	licodione synthase [Medicago truncatula]
MS.gene86036	9.63058	2.09951e-05	up	XP_003618543.1	uncharacterized protein LOC11414476 [Medicago truncatula]
MS.gene99871	3.55875	2.15574e-05	up	XP_013465657.1	mediator of RNA polymerase II transcription subunit 33B [Medicago truncatula]
MS.gene90499	8.72288	2.2084e-05	up	XP_013457415.1	caffeoyl-CoA O-methyltransferase 5 [Medicago truncatula]
MS.gene028353	9.88104	2.22097e-05	up	XP_013457291.1	berberine bridge enzyme-like 18 [Medicago truncatula]
MS.gene031090	8.22016	2.2329e-05	up	XP_003618543.1	uncharacterized protein LOC11414476 [Medicago truncatula]
MS.gene055124	8.3789	2.2329e-05	up	XP_013449039.1	laccase-7 [Medicago truncatula]
MS.gene058180	10.0068	2.2446e-05	up	Q43560.1;	;AltName: Full=MSPR10-1
MS.gene21370	5.08601	2.2446e-05	up	XP_013469258.1	putative E3 ubiquitin-protein ligase LIN [Medicago truncatula]
MS.gene02717	9.74637	2.54255e-05	up	XP_003594608.1	berberine bridge enzyme-like 8 [Medicago truncatula]
MS.gene59005	10.8655	2.64331e-05	up	XP_013453855.1	protein SRG1 [Medicago truncatula]
MS.gene067776	-9.51267	2.64331e-05	down	AAO23004.1	apyrase-like protein [Medicago truncatula]
MS.gene013345	8.24068	2.82462e-05	up	XP_003602550.1	autophagy-related protein 13b isoform X1 [Medicago truncatula]
MS.gene35895	6.19784	2.92041e-05	up	XP_003615837.2	cytochrome P450 83B1 [Medicago truncatula]
MS.gene00180	9.89918	2.94063e-05	up	AAV66071.1	acidic glucanase [Medicago sativa]
MS.gene32005	7.88373	3.13284e-05	up	RHN39336.1	Ubiquitin-40S ribosomal protein S27a [Medicago truncatula]
MS.gene059033	-8.98279	3.21461e-05	down	XP_013468408.1	uncharacterized protein LOC25484186 [Medicago truncatula]
MS.gene67406	6.01288	3.57658e-05	up	RHN50986.1	putative Extensin domain-containing protein [Medicago truncatula]
MS.gene86664	9.86854	3.61444e-05	up	XP_003622129.1	licodione synthase [Medicago truncatula]
MS.gene24395	-6.07389	3.61444e-05	down	RHN47114.1	putative 5-amino-6-(5-phosphoribosylamino)uracil reductase [Medicago truncatula]
MS.gene90362	3.6245	3.69261e-05	up	XP_013465603.1	probable WRKY transcription factor 40 [Medicago truncatula]
MS.gene39214	4.37722	3.87861e-05	up	KEH41788.1	adenine nucleotide alpha hydrolase superfamily protein [Medicago truncatula]
MS.gene91651	8.1776	3.89629e-05	up	RHN44379.1	putative UDP-glucuronosyl/UDP-glucosyltransferase [Medicago truncatula]
MS.gene33803	6.26356	3.99296e-05	up	XP_013457028.1	uncharacterized protein LOC25493154 [Medicago truncatula]
MS.gene058706	8.11174	4.16796e-05	up	XP_024626250.1	probable UDP-arabinopyranose mutase 5 [Medicago truncatula]
MS.gene042551	9.33291	4.25239e-05	up	XP_003624798.1	dihydrofolate reductase [Medicago truncatula]
MS.gene050138	8.65821	4.55673e-05	up	RHN60702.1	putative carbonic anhydrase [Medicago truncatula]
MS.gene61417	10.0078	4.60633e-05	up	XP_003620522.1	aldehyde dehydrogenase family 2 member C4 [Medicago truncatula]
MS.gene67405	6.42836	4.63424e-05	up	RHN50986.1	putative Extensin domain-containing protein [Medicago truncatula]
MS.gene67721	8.74307	4.63424e-05	up	PNY09445.1	serine hydroxymethyltransferase mitochondrial-like [Trifolium pratense]
MS.gene039103	7.57768	4.63424e-05	up	XP_003596187.1	elongation factor 2 [Medicago truncatula]
MS.gene40707	9.39264	4.63424e-05	up	PNY09053.1	glycoside hydrolase family 18 protein [Trifolium pratense]
MS.gene93943	8.97428	4.63424e-05	up	RHN59587.1	putative NADPH:quinone reductase [Medicago truncatula]
MS.gene059037	10.508	4.74407e-05	up	XP_003594829.1	class-10 pathogenesis-related protein 1 [Medicago truncatula]
MS.gene053420	9.75485	5.21125e-05	up	GAU25277.1	hypothetical protein TSUD_17900 [Trifolium subterraneum]
MS.gene39533	7.25157	5.22586e-05	up	XP_013456927.1	2-hydroxyisoflavanone synthase [Medicago truncatula]
MS.gene91973	5.85364	5.31806e-05	up	AAB41556.1	chalcone reductase [Medicago sativa]
MS.gene001930	8.57341	5.31806e-05	up	XP_003622129.1	licodione synthase [Medicago truncatula]
MS.gene058093	9.98404	5.40419e-05	up	XP_003610827.1	geraniol 8-hydroxylase [Medicago truncatula]
MS.gene017250	6.54135	5.40419e-05	up	XP_003616057.1	probable LRR receptor-like serine/threonine-protein kinase At1g06840 [Medicago truncatula]
MS.gene007692	8.8781	5.45506e-05	up	RHN60702.1	putative carbonic anhydrase [Medicago truncatula]
MS.gene005130	5.39067	5.45828e-05	up	XP_013468974.1	pathogenesis-related protein PR-4 [Medicago truncatula]
MS.gene82873	-9.68379	5.46808e-05	down	XP_003618189.1	DNA (cytosine-5)-methyltransferase DRM2 [Medicago truncatula]
MS.gene38174	5.284	5.5824e-05	up	AAB41556.1	chalcone reductase [Medicago sativa]
MS.gene59394	7.65494	5.58884e-05	up	CAA41106.1	isoflavone reductase [Medicago sativa]
MS.gene053423	10.3319	5.85975e-05	up	XP_003590102.3	uncharacterized protein At1g28695 isoform X1 [Medicago truncatula]
MS.gene60722	6.87184	5.91431e-05	up	XP_013469604.1	chalcone synthase 8 [Medicago truncatula]
MS.gene39462	6.96472	6.11841e-05	up	XP_013457028.1	uncharacterized protein LOC25493154 [Medicago truncatula]
MS.gene00424	9.76257	6.42718e-05	up	AES59442.1	alpha amylase domain protein [Medicago truncatula]
MS.gene99213	9.44132	6.47361e-05	up	XP_013457415.1	caffeoyl-CoA O-methyltransferase 5 [Medicago truncatula]
MS.gene06060	-6.03477	6.47361e-05	down	XP_013447177.1	uncharacterized protein LOC25502168 [Medicago truncatula]
MS.gene016248	6.86564	6.47361e-05	up	RHN46759.1	putative vestitone reductase [Medicago truncatula]
MS.gene24409	9.60203	6.66312e-05	up	AES59442.1	alpha amylase domain protein [Medicago truncatula]
MS.gene053648	10.1729	6.72779e-05	up	AES90508.1	LRR receptor-like kinase family protein [Medicago truncatula]
MS.gene00178	6.27074	6.89465e-05	up	ABD32327.1	Glycoside hydrolase, family 17 [Medicago truncatula]
MS.gene56508	7.75399	6.89465e-05	up	XP_013456776.1	uncharacterized protein LOC25492976 [Medicago truncatula]
MS.gene38094	4.98469	6.93972e-05	up	CAA57784.1	chalcone reductase [Medicago sativa]
MS.gene62175	-3.54296	7.18763e-05	down	XP_003600756.1	ultraviolet-B receptor UVR8 [Medicago truncatula]
MS.gene38116	5.02848	7.19564e-05	up	XP_003618076.1	phenylalanine ammonia-lyase class 3 [Medicago truncatula]
MS.gene020987	5.02848	7.19564e-05	up	XP_003618076.1	phenylalanine ammonia-lyase class 3 [Medicago truncatula]
MS.gene069486	9.429	7.24774e-05	up	XP_003620188.1	kunitz trypsin inhibitor 2 [Medicago truncatula]
MS.gene22374	9.80467	7.46054e-05	up	RHN48553.1	putative thaumatin [Medicago truncatula]
MS.gene35893	5.84937	7.5288e-05	up	XP_003615837.2	cytochrome P450 83B1 [Medicago truncatula]
MS.gene69792	5.91477	7.70283e-05	up	OWM88718.1	hypothetical protein CDL15_Pgr002485 [Punica granatum]
MS.gene52700	9.35437	7.70562e-05	up	XP_003625319.1	dirigent protein 22 [Medicago truncatula]
MS.gene43995	5.98847	7.89957e-05	up	XP_013468975.1	pathogenesis-related protein PR-4 [Medicago truncatula]
MS.gene91647	9.89892	8.25818e-05	up	RHN44379.1	putative UDP-glucuronosyl/UDP-glucosyltransferase [Medicago truncatula]
MS.gene28975	8.17712	8.49047e-05	up	AET03717.2	serine/threonine phosphatase family, 2C domain protein [Medicago truncatula]
MS.gene82330	8.65124	8.70677e-05	up	XP_013456776.1	uncharacterized protein LOC25492976 [Medicago truncatula]
MS.gene97962	8.46238	8.70677e-05	up	XP_013446203.1	TSL-kinase interacting protein 1 [Medicago truncatula]
MS.gene08507	9.80315	8.9828e-05	up	XP_013444533.1	protein DMR6-LIKE OXYGENASE 2 [Medicago truncatula]
MS.gene061215	8.1391	9.04734e-05	up	XP_003621675.2	probable LRR receptor-like serine/threonine-protein kinase At1g06840 isoform X1 [Medicago truncatula]
MS.gene014110	-4.18665	9.0987e-05	down	XP_003625145.2	villin-3 isoform X1 [Medicago truncatula]
MS.gene94034	-3.7206	9.21022e-05	down	RHN52392.1	putative methylecgonone reductase [Medicago truncatula]
MS.gene38172	7.70512	9.35144e-05	up	CAA57783.1	chalcone reductase [Medicago sativa]
MS.gene77471	6.12814	9.47904e-05	up	XP_003601570.1	NAD(P)H-dependent 6'-deoxychalcone synthase [Medicago truncatula]
MS.gene052317	7.49217	9.81337e-05	up	XP_003607319.1	glucan endo-1,3-beta-glucosidase [Medicago truncatula]
MS.gene47696	8.76877	9.81337e-05	up	XP_003617296.1	serine--glyoxylate aminotransferase [Medicago truncatula]
MS.gene042955	10.4221	9.86134e-05	up	XP_003620522.1	aldehyde dehydrogenase family 2 member C4 [Medicago truncatula]
MS.gene071045	7.39281	9.97377e-05	up	XP_003605649.2	isoflavone 2'-hydroxylase [Medicago truncatula]
MS.gene056101	5.57771	0.000101671	up	XP_013442848.1	hydroquinone glucosyltransferase [Medicago truncatula]
MS.gene08681	8.65512	0.000101671	up	RHN60702.1	putative carbonic anhydrase [Medicago truncatula]
MS.gene78593	5.70217	0.00010169	up	P30075.2;;	;AltName: Full=Naringenin-chalcone synthase 4
MS.gene068296	8.31125	0.000101997	up	XP_013441900.1	dirigent protein 22 [Medicago truncatula]
MS.gene79431	9.46087	0.000102335	up	XP_013459100.1	flavonoid 3'-monooxygenase [Medicago truncatula]
MS.gene019598	5.57797	0.000102815	up	XP_013444874.1	GDSL esterase/lipase 5 [Medicago truncatula]
MS.gene73256	10.6496	0.000106336	up	XP_013454903.1	laccase-7 [Medicago truncatula]
MS.gene003369	6.47784	0.000107292	up	KEH30624.1	glucan endo-1,3-beta-glucosidase [Medicago truncatula]
MS.gene047563	4.25669	0.000111537	up	XP_003593538.1	clathrin light chain 1 [Medicago truncatula]
MS.gene35897	5.66373	0.000119001	up	XP_003615837.2	cytochrome P450 83B1 [Medicago truncatula]
MS.gene00820	8.72306	0.000120564	up	XP_013462840.1	5'-adenylylsulfate reductase 3, chloroplastic [Medicago truncatula]
MS.gene00818	8.72306	0.000120564	up	XP_013462840.1	5'-adenylylsulfate reductase 3, chloroplastic [Medicago truncatula]
MS.gene71006	8.21572	0.000133937	up	XP_013444769.1	uncharacterized protein LOC25500821 [Medicago truncatula]
MS.gene98179	-10.2252	0.000133937	down	XP_013444714.1	eukaryotic translation initiation factor 1A [Medicago truncatula]
MS.gene25063	7.0516	0.000136756	up	XP_003627417.1	GDSL esterase/lipase 1 [Medicago truncatula]
MS.gene003902	6.41477	0.000139424	up	XP_013456268.1	cyanogenic beta-glucosidase [Medicago truncatula]
MS.gene041184	9.17518	0.000143991	up	XP_003611883.1	cytochrome P450 71D8 [Medicago truncatula]
MS.gene31875	8.84274	0.00014409	up	XP_013466459.1	uncharacterized protein At1g21580 isoform X2 [Medicago truncatula]
MS.gene60720	10.0545	0.00014409	up	XP_003592044.1	chalcone synthase 4 [Medicago truncatula]
MS.gene003897	8.04597	0.00014409	up	XP_013456264.1	cyanogenic beta-glucosidase [Medicago truncatula]
MS.gene01274	6.2786	0.000146095	up	RHN71757.1	putative reverse transcriptase, RNA-dependent DNA polymerase [Medicago truncatula]
MS.gene77608	5.2233	0.000148328	up	XP_003596085.1	SKP1-like protein 14 [Medicago truncatula]
MS.gene047079	7.05146	0.000149112	up	XP_003593162.1	aminotransferase ALD1, chloroplastic [Medicago truncatula]
MS.gene071944	7.05146	0.000149112	up	XP_003593162.1	aminotransferase ALD1, chloroplastic [Medicago truncatula]
MS.gene51530	7.71873	0.000152349	up	XP_003598134.2	G-type lectin S-receptor-like serine/threonine-protein kinase At4g27290 [Medicago truncatula]
MS.gene03524	9.72581	0.000155097	up	RHN51306.1	putative peroxidase [Medicago truncatula]
MS.gene058179	6.8751	0.000155636	up	XP_003594829.1	class-10 pathogenesis-related protein 1 [Medicago truncatula]
MS.gene31059	-6.99326	0.000157179	down	XP_013461538.1	phosphoglucan phosphatase LSF2, chloroplastic [Medicago truncatula]
MS.gene04594	8.90669	0.000158879	up	XP_003625219.2	bZIP transcription factor TGA10 isoform X2 [Medicago truncatula]
MS.gene043377	-8.80282	0.000160885	down	XP_013465035.1	uncharacterized protein LOC25487604 [Medicago truncatula]
MS.gene072899	8.62306	0.000160885	up	XP_013461884.1	SPX domain-containing protein 2 [Medicago truncatula]
MS.gene57627	-5.6676	0.000160885	down	XP_003610007.2	uncharacterized protein LOC11446737 isoform X1 [Medicago truncatula]
MS.gene56844	8.77391	0.000160885	up	XP_003609019.1	probable WRKY transcription factor 72 [Medicago truncatula]
MS.gene01685	5.84068	0.000162662	up	RHN71757.1	putative reverse transcriptase, RNA-dependent DNA polymerase [Medicago truncatula]
MS.gene010542	9.89687	0.000163108	up	CAA41106.1	isoflavone reductase [Medicago sativa]
MS.gene47577	5.27488	0.000163108	up	XP_013456930.1	isoflavone 4'-O-methyltransferase isoform X1 [Medicago truncatula]
MS.gene35086	5.95679	0.000167623	up	XP_013457274.1	cell division control protein 2 homolog 2 [Medicago truncatula]
MS.gene65521	8.40165	0.000169221	up	XP_013451617.1	mitochondrial phosphate carrier protein 3, mitochondrial [Medicago truncatula]
MS.gene92254	8.35314	0.000169692	up	XP_003627417.1	GDSL esterase/lipase 1 [Medicago truncatula]
MS.gene37102	4.65821	0.000170052	up	XP_013451227.1	probable endo-1,3(4)-beta-glucanase ARB_01444 [Medicago truncatula]
MS.gene97220	10.6884	0.000171491	up	RHN44379.1	putative UDP-glucuronosyl/UDP-glucosyltransferase [Medicago truncatula]
MS.gene88886	5.07631	0.000172094	up	XP_013469604.1	chalcone synthase 8 [Medicago truncatula]
MS.gene019808	9.01932	0.000172094	up	PNY16011.1	ribonuclease H, partial [Trifolium pratense]
MS.gene91977	5.92955	0.000172094	up	AAB41556.1	chalcone reductase [Medicago sativa]
MS.gene24258	3.50533	0.00017249	up	XP_013466127.1	uncharacterized protein LOC25482161 [Medicago truncatula]
MS.gene052441	9.06296	0.000177249	up	XP_003620522.1	aldehyde dehydrogenase family 2 member C4 [Medicago truncatula]
MS.gene91920	-8.70271	0.000183021	down	XP_003613630.1	probable serine/threonine-protein kinase PBL3 [Medicago truncatula]
MS.gene021997	6.67073	0.000183867	up	XP_003621538.1	chalcone synthase 2 [Medicago truncatula]
MS.gene031819	6.28685	0.000186585	up	PNX94124.1	retrovirus-related Pol polyprotein from transposon TNT 1-94 [Trifolium pratense]
MS.gene39342	-4.07488	0.000187268	down	XP_003626834.1	protein ECERIFERUM 1 [Medicago truncatula]
MS.gene38109	5.18597	0.000187268	up	XP_003618025.2	caffeic acid 3-O-methyltransferase 1 [Medicago truncatula]
MS.gene069586	-8.1281	0.000189213	down	ACG25088.1	histone H3 [Zea mays]
MS.gene029088	4.13475	0.000190892	up	XP_003592763.1	chalcone--flavonone isomerase 1B-2 [Medicago truncatula]
MS.gene015703	4.60916	0.000193797	up	XP_003630883.1	LEAF RUST 10 DISEASE-RESISTANCE LOCUS RECEPTOR-LIKE PROTEIN KINASE-like 2.4 [Medicago truncatula]
MS.gene32207	8.25107	0.000193797	up	XP_003608243.1	berberine bridge enzyme-like 17 [Medicago truncatula]
MS.gene39054	10.0096	0.000198357	up	XP_003625136.1	heat stress transcription factor B-3 [Medicago truncatula]
MS.gene056598	8.41877	0.000198976	up	PNY10460.1	calreticulin-3-like protein, partial [Trifolium pratense]
MS.gene043222	6.71984	0.000199251	up	XP_003605649.2	isoflavone 2'-hydroxylase [Medicago truncatula]
MS.gene70786	-9.23603	0.000199251	down	KEH43055.1	hypothetical protein MTR_1g081850 [Medicago truncatula]
MS.gene01688	6.11037	0.00019978	up	XP_003593361.1	pathogenesis-related protein 1B [Medicago truncatula]
MS.gene059038	9.63687	0.000200617	up	XP_003594829.1	class-10 pathogenesis-related protein 1 [Medicago truncatula]
MS.gene07591	7.79361	0.000200617	up	XP_003590904.1	germin-like protein subfamily 1 member 16 [Medicago truncatula]
MS.gene005041	7.79361	0.000200617	up	XP_003590904.1	germin-like protein subfamily 1 member 16 [Medicago truncatula]
MS.gene014029	-7.46123	0.000202039	down	KEH23600.1	strictosidine synthase family protein [Medicago truncatula]
MS.gene019822	-7.50921	0.000202912	down	AES78653.2	hypothetical protein MTR_7g037680 [Medicago truncatula]
MS.gene99646	5.6233	0.000203813	up	XP_003592446.2	2-hydroxyisoflavanone dehydratase [Medicago truncatula]
MS.gene019236	-7.75781	0.000207452	down	XP_003599875.1	uncharacterized protein LOC11410719 [Medicago truncatula]
MS.gene034509	9.03693	0.000207747	up	XP_013443401.1	probable L-type lectin-domain containing receptor kinase S.5 [Medicago truncatula]
MS.gene44570	5.6737	0.000227246	up	XP_013466815.1	isoliquiritigenin 2'-O-methyltransferase [Medicago truncatula]
MS.gene070746	3.46172	0.000230594	up	AES66492.2	LRR receptor-like kinase [Medicago truncatula]
MS.gene020495	7.93769	0.000231492	up	XP_003630909.1	protein PLANT CADMIUM RESISTANCE 2 [Medicago truncatula]
MS.gene97035	-9.01779	0.000232066	down	XP_013449841.1	histone H1 [Medicago truncatula]
MS.gene74493	-3.4557	0.000235345	down	XP_003611871.2	uncharacterized protein LOC11410642 isoform X1 [Medicago truncatula]
MS.gene44571	5.70159	0.000242816	up	XP_013466817.1	isoliquiritigenin 2'-O-methyltransferase [Medicago truncatula]
MS.gene071802	5.92031	0.000250429	up	XP_013444874.1	GDSL esterase/lipase 5 [Medicago truncatula]
MS.gene047995	11.2064	0.000252389	up	XP_013463042.1	berberine bridge enzyme-like 8 [Medicago truncatula]
MS.gene050381	7.02517	0.000256716	up	XP_003611130.2	protein P21 [Medicago truncatula]
MS.gene015554	7.02517	0.000256716	up	XP_003611130.2	protein P21 [Medicago truncatula]
MS.gene048489	6.12455	0.00026006	up	AAB81011.1	asparagine synthetase [Medicago sativa]
MS.gene69856	8.58923	0.000261608	up	XP_003596710.1	chaperone protein dnaJ C76, chloroplastic [Medicago truncatula]
MS.gene054290	7.91454	0.000269859	up	RHN51306.1	putative peroxidase [Medicago truncatula]
MS.gene073872	9.64472	0.000271931	up	XP_003590102.3	uncharacterized protein At1g28695 isoform X1 [Medicago truncatula]
MS.gene062572	9.64229	0.000271931	up	XP_003606407.1	probable glutathione S-transferase [Medicago truncatula]
MS.gene80092	6.54249	0.000276456	up	XP_003592446.2	2-hydroxyisoflavanone dehydratase [Medicago truncatula]
MS.gene046908	-9.23967	0.000278394	down	XP_003610663.1	tryptophan synthase beta chain 1 [Medicago truncatula]
MS.gene038093	7.80119	0.000284957	up	AET00273.1	inhibitor of trypsin and hageman factor-like protein [Medicago truncatula]
MS.gene059052	4.70039	0.000285126	up	XP_003594849.1	ABA-responsive protein ABR17 isoform X1 [Medicago truncatula]
MS.gene043999	2.51863	0.000289411	up	XP_003589248.1	uncharacterized protein LOC11417205 [Medicago truncatula]
MS.gene24359	2.51863	0.000289411	up	XP_003589248.1	uncharacterized protein LOC11417205 [Medicago truncatula]
MS.gene02362	7.95284	0.000292632	up	RHN72524.1	putative petal formation-expressed [Medicago truncatula]
MS.gene68344	8.01818	0.000293088	up	XP_003609876.1	CBL-interacting serine/threonine-protein kinase 1 [Medicago truncatula]
MS.gene57365	8.50323	0.000298811	up	XP_013456244.1	cyanogenic beta-glucosidase [Medicago truncatula]
MS.gene38097	5.63535	0.000299145	up	CAA57783.1	chalcone reductase [Medicago sativa]
MS.gene044044	9.77179	0.000299955	up	AES59442.1	alpha amylase domain protein [Medicago truncatula]
MS.gene030441	6.02236	0.000299955	up	RHN43304.1	putative thaumatin [Medicago truncatula]
MS.gene72186	6.02236	0.000299955	up	RHN43304.1	putative thaumatin [Medicago truncatula]
MS.gene22684	8.91848	0.000299955	up	XP_003626409.1	DNA damage-repair/toleration protein DRT102 isoform X1 [Medicago truncatula]
MS.gene53428	8.79574	0.000306115	up	XP_013459326.1	flavonoid 3',5'-hydroxylase 1 [Medicago truncatula]
MS.gene003922	9.44339	0.000306115	up	XP_024636806.1	uncharacterized protein LOC25492618 [Medicago truncatula]
MS.gene016188	5.58576	0.000306115	up	XP_003588978.1	beta-fructofuranosidase, insoluble isoenzyme CWINV3 [Medicago truncatula]
MS.gene054375	8.42979	0.000306115	up	XP_013450438.1	AP-3 complex subunit mu isoform X1 [Medicago truncatula]
MS.gene33429	8.02813	0.000311282	up	XP_003604505.2	dirigent protein 19, partial [Medicago truncatula]
MS.gene33683	8.02813	0.000311282	up	XP_003604505.2	dirigent protein 19, partial [Medicago truncatula]
MS.gene057471	10.3694	0.000320257	up	RHN44379.1	putative UDP-glucuronosyl/UDP-glucosyltransferase [Medicago truncatula]
MS.gene072805	5.00925	0.000334742	up	PNX71133.1	osmotin-like protein OSM34 [Trifolium pratense]
MS.gene79430	8.44055	0.000334973	up	XP_013459100.1	flavonoid 3'-monooxygenase [Medicago truncatula]
MS.gene043259	2.6237	0.000341815	up	XP_003621162.1	aldose 1-epimerase [Medicago truncatula]
MS.gene000541	8.10766	0.000341815	up	XP_003627257.2	uncharacterized ATP-dependent helicase C29A10.10c isoform X1 [Medicago truncatula]
MS.gene24086	6.38445	0.000343098	up	PNY12007.1	12-oxophytodienoate reductase-like protein [Trifolium pratense]
MS.gene05954	6.42909	0.000353236	up	XP_003630737.1	pentatricopeptide repeat-containing protein At1g77170, mitochondrial [Medicago truncatula]
MS.gene21758	6.41202	0.00035943	up	P30077.1;	;AltName: Full=Naringenin-chalcone synthase 9
MS.gene91648	6.6245	0.000361115	up	RHN44379.1	putative UDP-glucuronosyl/UDP-glucosyltransferase [Medicago truncatula]
MS.gene94266	8.27682	0.000366888	up	XP_003623195.1	probable glutathione S-transferase [Medicago truncatula]
MS.gene90822	4.74948	0.000391539	up	P28012.1;	;Short=Chalcone isomerase 1
MS.gene27554	8.14387	0.000399115	up	XP_003623719.1	vestitone reductase [Medicago truncatula]
MS.gene005129	6.11936	0.000409332	up	XP_013468976.1	pathogenesis-related protein PR-4 [Medicago truncatula]
MS.gene006518	6.08794	0.000409561	up	XP_013456602.1	isoflavone 3'-hydroxylase-like [Medicago truncatula]
MS.gene31741	9.11928	0.000411562	up	XP_013466276.1	rust resistance kinase Lr10 [Medicago truncatula]
MS.gene94785	-2.71084	0.000411562	down	XP_013449051.1	fructose-1,6-bisphosphatase, chloroplastic [Medicago truncatula]
MS.gene82817	6.37265	0.000412148	up	RHN49705.1	putative thioredoxin-like ferredoxin [Medicago truncatula]
MS.gene058109	6.86922	0.00041279	up	RHN53403.1	putative naringenin-chalcone synthase [Medicago truncatula]
MS.gene45552	7.1238	0.000424096	up	XP_003597438.1	ADP,ATP carrier protein, mitochondrial [Medicago truncatula]
MS.gene005485	5.95475	0.000424096	up	RWR95192.1	ADP-ribosylation factor 2-like protein [Cinnamomum micranthum f. kanehirae]
MS.gene052655	3.768	0.000437328	up	AES98673.1	hypothetical protein MTR_5g071410 [Medicago truncatula]
MS.gene70420	5.04316	0.000437976	up	XP_003601570.1	NAD(P)H-dependent 6'-deoxychalcone synthase [Medicago truncatula]
MS.gene011269	10.1938	0.000442562	up	XP_003622863.2	uncharacterized protein LOC11426979 [Medicago truncatula]
MS.gene82526	-7.70096	0.000447668	down	XP_013465608.1	3-oxoacyl-[acyl-carrier-protein] synthase 3 A, chloroplastic [Medicago truncatula]
MS.gene067480	-7.70096	0.000447668	down	XP_013465608.1	3-oxoacyl-[acyl-carrier-protein] synthase 3 A, chloroplastic [Medicago truncatula]
MS.gene046353	8.14137	0.000454485	up	XP_003627417.1	GDSL esterase/lipase 1 [Medicago truncatula]
MS.gene026241	7.96606	0.000454613	up	RHN78267.1	putative methyltransferase [Medicago truncatula]
MS.gene48645	6.65897	0.000454613	up	XP_013455237.1	F-box/FBD/LRR-repeat protein At3g14710 [Medicago truncatula]
MS.gene021873	6.88993	0.000457545	up	RHN44379.1	putative UDP-glucuronosyl/UDP-glucosyltransferase [Medicago truncatula]
MS.gene052053	7.07389	0.000485791	up	XP_003597438.1	ADP,ATP carrier protein, mitochondrial [Medicago truncatula]
MS.gene02431	6.79222	0.000495208	up	CAA41106.1	isoflavone reductase [Medicago sativa]
MS.gene066316	-5.62432	0.000496678	down	XP_013464201.1	terpene synthase 10 isoform X1 [Medicago truncatula]
MS.gene005691	7.77111	0.000499967	up	RHN81220.1	putative glutathione transferase [Medicago truncatula]
MS.gene31091	8.23197	0.000504466	up	XP_003597438.1	ADP,ATP carrier protein, mitochondrial [Medicago truncatula]
MS.gene24374	6.0103	0.000508632	up	XP_003589236.1	patatin-like protein 2 [Medicago truncatula]
MS.gene044804	11.2758	0.000512567	up	XP_003622129.1	licodione synthase [Medicago truncatula]
MS.gene05526	8.31816	0.000517105	up	XP_003620522.1	aldehyde dehydrogenase family 2 member C4 [Medicago truncatula]
MS.gene05139	10.0805	0.000524919	up	XP_013460458.1	isoleucine N-monooxygenase 1 [Medicago truncatula]
MS.gene028845	7.89925	0.000529576	up	XP_013465196.1	RING-H2 finger protein ATL40 [Medicago truncatula]
MS.gene60721	5.25401	0.000574786	up	XP_003592044.1	chalcone synthase 4 [Medicago truncatula]
MS.gene058371	4.67622	0.000574786	up	XP_003598178.1	hexose carrier protein HEX6 [Medicago truncatula]
MS.gene019684	8.85093	0.000580077	up	XP_013444781.1	NKAP-like protein [Medicago truncatula]
MS.gene78659	5.72238	0.000580077	up	XP_003628087.1	uncharacterized protein LOC11410779 [Medicago truncatula]
MS.gene048803	-7.56726	0.000580077	down	XP_003630513.1	tubulin beta-1 chain [Medicago truncatula]
MS.gene016249	6.62337	0.000590811	up	Q40316.1	RecName: Full=Vestitone reductase
MS.gene33501	-2.48367	0.000598757	down	XP_003604655.1	probable pyridoxal 5'-phosphate synthase subunit PDX2 [Medicago truncatula]
MS.gene92581	6.28474	0.00060648	up	XP_013454906.1	serine/threonine-protein kinase ATG1c isoform X1 [Medicago truncatula]
MS.gene072476	4.87469	0.00060648	up	P30075.2;;	;AltName: Full=Naringenin-chalcone synthase 4
MS.gene33484	-3.02803	0.000626827	down	XP_013455158.1	glycerol-3-phosphate 2-O-acyltransferase 6 [Medicago truncatula]
MS.gene057823	-2.73036	0.000633793	down	XP_013456597.1	ABC transporter G family member 15 isoform X1 [Medicago truncatula]
MS.gene50737	7.25812	0.000634258	up	XP_003607000.1	V-type proton ATPase subunit a3 [Medicago truncatula]
MS.gene045296	7.99259	0.000634666	up	XP_003601758.1	nuclear transport factor 2A [Medicago truncatula]
MS.gene050883	5.5942	0.000634901	up	P30075.2;;	;AltName: Full=Naringenin-chalcone synthase 4
MS.gene44524	8.75406	0.000639429	up	RHN62994.1	hypothetical protein MtrunA17_Chr4g0053491 [Medicago truncatula]
MS.gene95170	-6.17867	0.000640952	down	XP_013453635.1	uncharacterized protein LOC11410655 isoform X2 [Medicago truncatula]
MS.gene007572	9.45885	0.000647558	up	RHN48553.1	putative thaumatin [Medicago truncatula]
MS.gene069874	6.90527	0.000656486	up	RHN76348.1	putative sulfate-transporting ATPase [Medicago truncatula]
MS.gene08977	-8.32456	0.000656486	down	XP_003629611.1	heat stress transcription factor A-5 [Medicago truncatula]
MS.gene91976	4.9949	0.000659703	up	CAA57782.1	chalcone reductase [Medicago sativa]
MS.gene92752	-9.25461	0.000660624	down	XP_003623630.2	protein FATTY ACID EXPORT 3, chloroplastic [Medicago truncatula]
MS.gene35894	8.35933	0.000664337	up	XP_003615846.2	cytochrome P450 83B1 [Medicago truncatula]
MS.gene96733	8.49662	0.000669001	up	XP_003611722.1	eukaryotic translation initiation factor 3 subunit G [Medicago truncatula]
MS.gene28664	3.506	0.000678628	up	XP_003608254.1	uncharacterized protein LOC11429521 [Medicago truncatula]
MS.gene012182	8.92706	0.000678628	up	XP_003609962.2	probable flavin-containing monooxygenase 1 [Medicago truncatula]
MS.gene27833	8.00595	0.000680528	up	XP_003629835.1	probable glutathione S-transferase [Medicago truncatula]
MS.gene07808	7.32091	0.000694864	up	RHN39333.1	putative nucleolar GTP-binding protein [Medicago truncatula]
MS.gene74485	8.77729	0.000694864	up	XP_003611883.1	cytochrome P450 71D8 [Medicago truncatula]
MS.gene27550	8.37104	0.000694864	up	Q40316.1	RecName: Full=Vestitone reductase
MS.gene65942	6.03344	0.000698533	up	XP_003590028.1	transcription factor MYB14 [Medicago truncatula]
MS.gene063355	6.42523	0.000706407	up	AAM18948.1	nodule-specific glycine-rich protein 3 [Medicago sativa]
MS.gene052116	-2.70927	0.000706407	down	XP_013465400.1	outer envelope pore protein 16, chloroplastic [Medicago truncatula]
MS.gene047994	9.24913	0.000717338	up	XP_013463042.1	berberine bridge enzyme-like 8 [Medicago truncatula]
MS.gene044345	-7.86265	0.000722492	down	XP_003601538.1	transcriptional adapter ADA2a isoform X2 [Medicago truncatula]
MS.gene26861	4.42259	0.000724903	up	XP_013456930.1	isoflavone 4'-O-methyltransferase isoform X1 [Medicago truncatula]
MS.gene033007	-2.95892	0.000739076	down	XP_024637061.1	calcium sensing receptor, chloroplastic [Medicago truncatula]
MS.gene009102	-3.25095	0.000739076	down	XP_013445980.1	polygalacturonase non-catalytic subunit AroGP2 [Medicago truncatula]
MS.gene66360	6.53839	0.000739076	up	XP_013453219.1	probable LRR receptor-like serine/threonine-protein kinase At4g29180 isoform X1 [Medicago truncatula]
MS.gene69390	-7.63089	0.000739076	down	XP_013462219.1	uncharacterized protein LOC25490263 [Medicago truncatula]
MS.gene014409	-7.63089	0.000739076	down	XP_013462219.1	uncharacterized protein LOC25490263 [Medicago truncatula]
MS.gene064770	-7.63089	0.000739076	down	XP_013462219.1	uncharacterized protein LOC25490263 [Medicago truncatula]
MS.gene01086	-6.90258	0.000741696	down	RHN71934.1	hypothetical protein MtrunA17_Chr2g0282201 [Medicago truncatula]
MS.gene050961	3.14995	0.000741696	up	XP_013450450.1	protein SAR DEFICIENT 1 [Medicago truncatula]
MS.gene010835	8.95783	0.000747005	up	RHN45539.1	putative hydroquinone glucosyltransferase [Medicago truncatula]
MS.gene031822	7.05165	0.000753975	up	XP_003607319.1	glucan endo-1,3-beta-glucosidase [Medicago truncatula]
MS.gene061489	3.35963	0.000756073	up	RHN52986.1	putative winged helix-turn-helix DNA-binding domain, toll-like receptor [Medicago truncatula]
MS.gene011682	-4.89634	0.000756073	down	RHN63082.1	putative xyloglucan:xyloglucosyl transferase, Xyloglucan-specific endo-beta-1,4-glucanase [Medicago truncatula]
MS.gene03636	-8.43972	0.000756073	down	KXG37006.2	hypothetical protein SORBI_3002G424350 [Sorghum bicolor]
MS.gene31128	4.68819	0.000760342	up	XP_013465418.1	scarecrow-like protein 30 [Medicago truncatula]
MS.gene002517	-3.15595	0.000761419	down	XP_012572592.1	transcription factor VOZ1 [Cicer arietinum]
MS.gene40127	9.00035	0.000766049	up	AES90509.2	LRR receptor-like kinase family protein, putative [Medicago truncatula]
MS.gene053326	7.75438	0.000789078	up	RHN78505.1	putative post-transcriptional gene silencing PAZ-Argonaute family protein [Medicago truncatula]
MS.gene035706	6.47668	0.000812951	up	XP_003610146.1	uncharacterized protein LOC11441777 [Medicago truncatula]
MS.gene007141	8.68084	0.000813893	up	XP_013450194.1	NDR1/HIN1-like protein 10 [Medicago truncatula]
MS.gene81720	3.79693	0.000814647	up	XP_013468027.1	IQ domain-containing protein IQM3 [Medicago truncatula]
MS.gene018288	4.65908	0.000828565	up	XP_013451087.1	phenolic glucoside malonyltransferase 1 [Medicago truncatula]
MS.gene00007	7.56977	0.000843993	up	XP_003594608.1	berberine bridge enzyme-like 8 [Medicago truncatula]
MS.gene050226	7.43259	0.000857849	up	XP_013443733.1	pentatricopeptide repeat-containing protein At1g30610, chloroplastic [Medicago truncatula]
MS.gene85529	3.69666	0.000883866	up	RHN65761.1	putative chromatin remodeling SNF2 family [Medicago truncatula]
MS.gene43935	6.0446	0.000883866	up	XP_013453735.1	uncharacterized protein LOC25494608 [Medicago truncatula]
MS.gene21765	4.82258	0.000883866	up	XP_003610843.1	4-coumarate--CoA ligase 2 [Medicago truncatula]
MS.gene006970	5.83319	0.000889272	up	XP_013456859.1	uncharacterized protein At1g66480 [Medicago truncatula]
MS.gene02732	9.17956	0.000895915	up	XP_013463042.1	berberine bridge enzyme-like 8 [Medicago truncatula]
MS.gene059043	7.21567	0.000896134	up	XP_003594832.1	class-10 pathogenesis-related protein 1-like [Medicago truncatula]
MS.gene35104	6.44934	0.000896855	up	XP_013457290.1	berberine bridge enzyme-like 18 [Medicago truncatula]
MS.gene54591	8.83792	0.000896855	up	XP_013456244.1	cyanogenic beta-glucosidase [Medicago truncatula]
MS.gene026258	8.15207	0.000913866	up	RHN78267.1	putative methyltransferase [Medicago truncatula]
MS.gene07126	9.19586	0.000927789	up	XP_003625895.1	potassium transporter 5 [Medicago truncatula]
MS.gene33495	5.35048	0.000929207	up	XP_003604643.1	beta-glucosidase 24 [Medicago truncatula]
MS.gene43994	5.49185	0.000938347	up	XP_013468974.1	pathogenesis-related protein PR-4 [Medicago truncatula]
MS.gene78594	5.82057	0.000938849	up	XP_003626279.2	probable linoleate 9S-lipoxygenase 5 [Medicago truncatula]
MS.gene20639	10.4978	0.000939153	up	XP_013450855.1	alpha-dioxygenase 1 [Medicago truncatula]
MS.gene96147	8.46254	0.000939153	up	XP_013466817.1	isoliquiritigenin 2'-O-methyltransferase [Medicago truncatula]
MS.gene95984	4.9509	0.000953249	up	XP_013464440.1	cytochrome P450 CYP72A219 isoform X1 [Medicago truncatula]
MS.gene009119	3.05054	0.000986802	up	XP_024627803.1	aldehyde dehydrogenase family 2 member B7, mitochondrial [Medicago truncatula]
MS.gene94172	4.75427	0.000997019	up	XP_003616753.1	probable leucine-rich repeat receptor-like serine/threonine-protein kinase At3g14840 [Medicago truncatula]
MS.gene029090	4.82719	0.000997997	up	P28012.1;	;Short=Chalcone isomerase 1
MS.gene006928	6.6426	0.00100569	up	XP_013456803.1	glucan endo-1,3-beta-glucosidase 14 isoform X2 [Medicago truncatula]
MS.gene58597	8.76282	0.00101856	up	XP_003613392.1	metalloendoproteinase 5-MMP [Medicago truncatula]
MS.gene018736	7.93191	0.00101856	up	XP_025652338.1	zinc finger MYM-type protein 1-like [Arachis hypogaea]
MS.gene053069	8.33169	0.00101856	up	RHN49705.1	putative thioredoxin-like ferredoxin [Medicago truncatula]
MS.gene05141	8.91244	0.00102395	up	XP_013460469.1	probable glutathione S-transferase parA [Medicago truncatula]
MS.gene00224	10.0776	0.00102406	up	XP_003594836.1	class-10 pathogenesis-related protein 1-like [Medicago truncatula]
MS.gene28071	7.30482	0.00105466	up	XP_013446800.1	calmodulin-binding transcription activator 1 isoform X1 [Medicago truncatula]
MS.gene002045	-8.44097	0.00106603	down	PNY17891.1	retrotransposon-related protein [Trifolium pratense]
MS.gene020301	-7.41334	0.00108483	down	XP_027333989.1	caffeic acid 3-O-methyltransferase-like [Abrus precatorius]
MS.gene018183	5.36493	0.00108483	up	XP_013451227.1	probable endo-1,3(4)-beta-glucanase ARB_01444 [Medicago truncatula]
MS.gene38155	5.16617	0.00113316	up	XP_003618025.2	caffeic acid 3-O-methyltransferase 1 [Medicago truncatula]
MS.gene45147	8.34693	0.00114158	up	XP_003613392.1	metalloendoproteinase 5-MMP [Medicago truncatula]
MS.gene072181	3.78761	0.00114836	up	XP_013444225.1	inositol oxygenase 1 [Medicago truncatula]
MS.gene025747	5.54859	0.00116979	up	RHN53668.1	putative cucumisin [Medicago truncatula]
MS.gene028298	8.70617	0.0011739	up	XP_003608505.1	gibberellin 2-beta-dioxygenase [Medicago truncatula]
MS.gene57366	4.71617	0.00118062	up	XP_013456247.1	cyanogenic beta-glucosidase [Medicago truncatula]
MS.gene29729	5.62155	0.00119568	up	XP_003616753.1	probable leucine-rich repeat receptor-like serine/threonine-protein kinase At3g14840 [Medicago truncatula]
MS.gene89359	-7.26175	0.0011992	down	XP_003621040.2	leucine--tRNA ligase, cytoplasmic [Medicago truncatula]
MS.gene034252	-2.81983	0.0011992	down	XP_003604218.1	aquaporin NIP6-1 [Medicago truncatula]
MS.gene51798	-7.51769	0.0011992	down	RHN66012.1	putative P-loop containing nucleoside triphosphate hydrolase, leucine-rich repeat domain, L [Medicago truncatula]
MS.gene97214	9.81039	0.00120677	up	RHN44379.1	putative UDP-glucuronosyl/UDP-glucosyltransferase [Medicago truncatula]
MS.gene06103	-6.11833	0.00120954	down	XP_020239541.1	3-oxoacyl-[acyl-carrier-protein] synthase I, chloroplastic [Cajanus cajan]
MS.gene78033	7.41116	0.00121806	up	XP_003598823.2	isoliquiritigenin 2'-O-methyltransferase [Medicago truncatula]
MS.gene04743	7.67987	0.00123263	up	XP_013447323.1	putative E3 ubiquitin-protein ligase LIN-1 isoform X1 [Medicago truncatula]
MS.gene79435	8.41208	0.00125198	up	XP_013459100.1	flavonoid 3'-monooxygenase [Medicago truncatula]
MS.gene008248	-3.02383	0.00125762	down	XP_013460594.1	glutathione S-transferase DHAR3, chloroplastic [Medicago truncatula]
MS.gene060187	5.42341	0.00126805	up	XP_024632249.1	LOW QUALITY PROTEIN: epidermis-specific secreted glycoprotein EP1 [Medicago truncatula]
MS.gene20362	7.76047	0.00127521	up	RHN53668.1	putative cucumisin [Medicago truncatula]
MS.gene22612	8.15889	0.001299	up	XP_013446690.2	phosphatidylinositol 4-phosphate 5-kinase 7 isoform X2 [Medicago truncatula]
MS.gene94668	7.29683	0.00130064	up	XP_013449145.1	PHD finger protein ALFIN-LIKE 2 [Medicago truncatula]
MS.gene90820	4.39464	0.00131852	up	XP_003592763.1	chalcone--flavonone isomerase 1B-2 [Medicago truncatula]
MS.gene030154	7.69123	0.00132783	up	XP_003609875.1	probable GTP diphosphokinase CRSH, chloroplastic [Medicago truncatula]
MS.gene026259	7.19155	0.00133121	up	XP_013466817.1	isoliquiritigenin 2'-O-methyltransferase [Medicago truncatula]
MS.gene66451	-4.0341	0.001334	down	XP_003589080.2	beta-galactosidase [Medicago truncatula]
MS.gene000022	7.41765	0.00135174	up	XP_013459100.1	flavonoid 3'-monooxygenase [Medicago truncatula]
MS.gene041428	5.08673	0.00135462	up	PNY09053.1	glycoside hydrolase family 18 protein [Trifolium pratense]
MS.gene72024	8.36363	0.00137486	up	PNY09053.1	glycoside hydrolase family 18 protein [Trifolium pratense]
MS.gene98457	-5.34903	0.00139897	down	XP_003612736.1	putative disease resistance protein RGA3 [Medicago truncatula]
MS.gene22175	8.16765	0.00144008	up	XP_013442779.1	G-type lectin S-receptor-like serine/threonine-protein kinase At4g27290 isoform X1 [Medicago truncatula]
MS.gene000929	5.70977	0.00146535	up	RHN43304.1	putative thaumatin [Medicago truncatula]
MS.gene025746	4.7072	0.00148738	up	RHN53668.1	putative cucumisin [Medicago truncatula]
MS.gene022828	-8.3868	0.00148738	down	XP_003626947.1	FK506-binding protein 2 [Medicago truncatula]
MS.gene56185	6.76769	0.00151071	up	XP_003598134.2	G-type lectin S-receptor-like serine/threonine-protein kinase At4g27290 [Medicago truncatula]
MS.gene93725	7.04493	0.00151925	up	RHN48553.1	putative thaumatin [Medicago truncatula]
MS.gene87074	-7.21252	0.00153288	down	PNY09675.1	hypothetical protein L195_g006230 [Trifolium pratense]
MS.gene008145	-3.21175	0.00153288	down	XP_003600756.1	ultraviolet-B receptor UVR8 [Medicago truncatula]
MS.gene80167	5.73115	0.00153288	up	XP_003603267.1	probable protein phosphatase 2C 59 [Medicago truncatula]
MS.gene017486	6.19393	0.00156259	up	XP_003618076.1	phenylalanine ammonia-lyase class 3 [Medicago truncatula]
MS.gene92560	3.34762	0.00157382	up	XP_013454931.1	probable glutathione S-transferase [Medicago truncatula]
MS.gene51124	4.70245	0.00158103	up	XP_003616753.1	probable leucine-rich repeat receptor-like serine/threonine-protein kinase At3g14840 [Medicago truncatula]
MS.gene95936	7.71194	0.00160156	up	XP_013442779.1	G-type lectin S-receptor-like serine/threonine-protein kinase At4g27290 isoform X1 [Medicago truncatula]
MS.gene060346	-5.86404	0.00162643	down	AFK49537.1	unknown [Medicago truncatula]
MS.gene45497	-2.88754	0.00162925	down	XP_013465400.1	outer envelope pore protein 16, chloroplastic [Medicago truncatula]
MS.gene49156	5.18497	0.00164384	up	XP_003592191.1	heavy metal-associated isoprenylated plant protein 39 isoform X2 [Medicago truncatula]
MS.gene051399	6.18962	0.00168511	up	XP_013468100.1	thaumatin-like protein 1b [Medicago truncatula]
MS.gene025776	-5.28161	0.00170332	down	XP_003611243.1	probable leucine-rich repeat receptor-like protein kinase At5g63930 [Medicago truncatula]
MS.gene71507	-3.60248	0.00172848	down	RHN45042.1	putative EEIG1/EHBP1 domain-containing protein [Medicago truncatula]
MS.gene24272	6.79811	0.00177825	up	XP_013466113.1	sugar transporter ERD6-like 6 [Medicago truncatula]
MS.gene032502	-5.58339	0.00178118	down	XP_003621803.1	polygalacturonase inhibitor [Medicago truncatula]
MS.gene96855	2.43526	0.00178118	up	XP_013448883.1	protein FAR-RED ELONGATED HYPOCOTYL 1 [Medicago truncatula]
MS.gene037666	8.38578	0.0018141	up	KEH28961.1	terpene synthase family, metal-binding domain protein [Medicago truncatula]
MS.gene031662	4.30836	0.0018141	up	XP_024637652.1	probable protein S-acyltransferase 23 isoform X2 [Medicago truncatula]
MS.gene28814	7.66553	0.00184345	up	AES82191.2	histone-lysine N-methyltransferase [Medicago truncatula]
MS.gene025791	-7.347	0.00185149	down	XP_003611270.2	pentatricopeptide repeat-containing protein At4g18975, chloroplastic [Medicago truncatula]
MS.gene074092	8.36981	0.0018535	up	XP_003618852.1	(-)-isopiperitenol/(-)-carveol dehydrogenase, mitochondrial [Medicago truncatula]
MS.gene059223	5.30862	0.00187655	up	XP_013455077.1	pectinesterase 2 [Medicago truncatula]
MS.gene032211	3.52385	0.00188353	up	XP_003597548.2	endochitinase PR4 [Medicago truncatula]
MS.gene030760	-5.02256	0.00188651	down	XP_003630070.1	photosynthetic NDH subunit of lumenal location 4, chloroplastic [Medicago truncatula]
MS.gene22813	-8.41341	0.00191693	down	XP_003626548.1	tubulin gamma-1 chain [Medicago truncatula]
MS.gene02723	4.93019	0.00192504	up	RHN72932.1	putative protein kinase RLK-Pelle-WAK family [Medicago truncatula]
MS.gene070216	5.20431	0.00194106	up	XP_003605649.2	isoflavone 2'-hydroxylase [Medicago truncatula]
MS.gene68342	7.53134	0.00194424	up	XP_003609876.1	CBL-interacting serine/threonine-protein kinase 1 [Medicago truncatula]
MS.gene006117	5.5431	0.00194836	up	XP_013469604.1	chalcone synthase 8 [Medicago truncatula]
MS.gene063083	3.98674	0.0019555	up	XP_003604069.1	uncharacterized protein LOC11429308 [Medicago truncatula]
MS.gene73236	3.09702	0.00195671	up	XP_013454931.1	probable glutathione S-transferase [Medicago truncatula]
MS.gene048082	8.29996	0.00198662	up	XP_013454903.1	laccase-7 [Medicago truncatula]
MS.gene017872	7.85021	0.00198662	up	XP_003625136.1	heat stress transcription factor B-3 [Medicago truncatula]
MS.gene97222	5.59697	0.00198662	up	RHN44379.1	putative UDP-glucuronosyl/UDP-glucosyltransferase [Medicago truncatula]
MS.gene38624	8.05427	0.00201601	up	XP_003622863.2	uncharacterized protein LOC11426979 [Medicago truncatula]
MS.gene20738	10.6315	0.0020174	up	XP_003591520.1	caffeoylshikimate esterase [Medicago truncatula]
MS.gene57567	7.54256	0.00204929	up	XP_013458478.1	uncharacterized protein LOC25494225 [Medicago truncatula]
MS.gene89982	4.57528	0.00209278	up	XP_003606257.1	arogenate dehydratase 3, chloroplastic [Medicago truncatula]
MS.gene31061	6.77995	0.00213034	up	XP_003597482.1	beta-glucosidase 12 isoform X1 [Medicago truncatula]
MS.gene071942	6.60469	0.00214489	up	AES63416.2	high affinity sulfate transporter type 1 [Medicago truncatula]
MS.gene028734	5.87218	0.00214489	up	XP_003597215.2	beta-galactosidase 8 [Medicago truncatula]
MS.gene049336	-7.46414	0.00215965	down	XP_003602526.1	citrate-binding protein [Medicago truncatula]
MS.gene88256	6.2927	0.0021832	up	RHN65573.1	putative P-loop containing nucleoside triphosphate hydrolase, leucine-rich repeat domain, L [Medicago truncatula]
MS.gene43880	4.64456	0.00220241	up	------	------
MS.gene019135	7.26995	0.00223711	up	ABD33163.1	hypothetical protein MtrDRAFT_AC157890g12v2 [Medicago truncatula]
MS.gene038013	-2.73025	0.00224085	down	XP_013468379.1	CLIP-associated protein [Medicago truncatula]
MS.gene44568	5.3278	0.00224616	up	RDX80466.1	hypothetical protein CR513_38979, partial [Mucuna pruriens]
MS.gene057472	4.82485	0.00225298	up	RHN44379.1	putative UDP-glucuronosyl/UDP-glucosyltransferase [Medicago truncatula]
MS.gene61986	-2.30332	0.00225298	down	XP_003610423.1	uncharacterized protein LOC11437577 [Medicago truncatula]
MS.gene026888	8.3784	0.00225733	up	XP_024633138.1	uncharacterized protein LOC11410404 isoform X2 [Medicago truncatula]
MS.gene052313	6.60884	0.00227874	up	KEH30624.1	glucan endo-1,3-beta-glucosidase [Medicago truncatula]
MS.gene40278	-7.29727	0.00230547	down	XP_003603630.2	homeobox-leucine zipper protein ATHB-8 [Medicago truncatula]
MS.gene22583	6.10263	0.0023199	up	RHN53668.1	putative cucumisin [Medicago truncatula]
MS.gene072560	3.85512	0.00237781	up	XP_013450450.1	protein SAR DEFICIENT 1 [Medicago truncatula]
MS.gene056100	5.58164	0.00241561	up	RHN45539.1	putative hydroquinone glucosyltransferase [Medicago truncatula]
MS.gene028955	-4.10135	0.00241561	down	XP_013465032.1	protein TIC 20-IV, chloroplastic [Medicago truncatula]
MS.gene40316	-7.86269	0.00241561	down	XP_013461998.1	protein PEROXIN-4 [Medicago truncatula]
MS.gene02284	8.19944	0.00241561	up	RHN71807.1	putative protein kinase RLK-Pelle-DLSV family [Medicago truncatula]
MS.gene48179	6.20805	0.00242142	up	KEH25829.1	hypothetical protein MTR_6g034930 [Medicago truncatula]
MS.gene034635	4.34076	0.00244662	up	KEH41788.1	adenine nucleotide alpha hydrolase superfamily protein [Medicago truncatula]
MS.gene73644	5.79136	0.00249146	up	XP_013455748.1	apoptosis-inducing factor homolog A [Medicago truncatula]
MS.gene03829	-6.43877	0.00249354	down	XP_003606125.1	fasciclin-like arabinogalactan protein 11 [Medicago truncatula]
MS.gene056313	5.42065	0.00250813	up	P30074.1;	;AltName: Full=Naringenin-chalcone synthase 2
MS.gene018708	6.66713	0.00252498	up	XP_013449892.1	inorganic phosphate transporter 1-4 [Medicago truncatula]
MS.gene050702	-3.34833	0.00252498	down	XP_003626618.2	protein LHY isoform X1 [Medicago truncatula]
MS.gene063699	7.24263	0.00252687	up	KEH32319.1	CRS1/YhbY domain protein [Medicago truncatula]
MS.gene54575	7.64753	0.00254523	up	XP_013456268.1	cyanogenic beta-glucosidase [Medicago truncatula]
MS.gene45747	-1.93398	0.00257669	down	XP_013445067.1	carotenoid 9,10(9',10')-cleavage dioxygenase 1 [Medicago truncatula]
MS.gene65608	7.83415	0.00257695	up	XP_013445957.1	protein SRG1 isoform X1 [Medicago truncatula]
MS.gene57228	6.86805	0.00257695	up	XP_003588870.1	protein LURP-one-related 10 [Medicago truncatula]
MS.gene059906	2.79533	0.0025883	up	XP_003596275.1	BES1/BZR1 homolog protein 4 isoform X1 [Medicago truncatula]
MS.gene059192	9.64843	0.0025883	up	XP_013447002.1	thaumatin-like protein [Medicago truncatula]
MS.gene37979	8.25352	0.0025966	up	XP_003617851.2	oligopeptide transporter 5 [Medicago truncatula]
MS.gene048966	10.3538	0.0025966	up	RHN43509.1	putative Heat shock protein 70 family [Medicago truncatula]
MS.gene47109	7.66853	0.00260361	up	XP_013451392.1	lysine histidine transporter 1 [Medicago truncatula]
MS.gene025602	-10.3586	0.0026187	down	GAU28582.1	hypothetical protein TSUD_269220 [Trifolium subterraneum]
MS.gene006481	4.45543	0.00262415	up	XP_003607319.1	glucan endo-1,3-beta-glucosidase [Medicago truncatula]
MS.gene76042	-7.65406	0.00270355	down	XP_003592100.1	uncharacterized protein LOC11415255 [Medicago truncatula]
MS.gene024037	-7.08531	0.00274623	down	XP_003624175.1	seipin-1 [Medicago truncatula]
MS.gene060559	-2.58488	0.00276468	down	XP_003609200.2	ABC transporter G family member 32 [Medicago truncatula]
MS.gene007146	4.59419	0.00276943	up	XP_013450186.1	NDR1/HIN1-like protein 10 [Medicago truncatula]
MS.gene025640	4.59419	0.00276943	up	XP_013450186.1	NDR1/HIN1-like protein 10 [Medicago truncatula]
MS.gene050363	4.59419	0.00276943	up	XP_013450186.1	NDR1/HIN1-like protein 10 [Medicago truncatula]
MS.gene67015	6.53633	0.00276943	up	XP_013451626.1	MLO-like protein 6 [Medicago truncatula]
MS.gene04658	8.49769	0.00276943	up	XP_003625312.1	dirigent protein 2 [Medicago truncatula]
MS.gene047988	4.86689	0.00276943	up	XP_003594614.1	wall-associated receptor kinase-like 8 [Medicago truncatula]
MS.gene71525	4.52598	0.00276943	up	XP_003601570.1	NAD(P)H-dependent 6'-deoxychalcone synthase [Medicago truncatula]
MS.gene97604	10.3257	0.00276943	up	XP_003621323.1	isoliquiritigenin 2'-O-methyltransferase isoform X1 [Medicago truncatula]
MS.gene058840	4.93952	0.00276943	up	XP_003629812.2	probable WRKY transcription factor 65 isoform X1 [Medicago truncatula]
MS.gene047965	-5.30292	0.00279077	down	XP_013462798.1	zinc finger MYND domain-containing protein 15 [Medicago truncatula]
MS.gene48485	6.35214	0.00279077	up	XP_003603014.1	patatin-like protein 2 [Medicago truncatula]
MS.gene063352	7.36968	0.00280191	up	XP_003596176.1	1-aminocyclopropane-1-carboxylate oxidase homolog 1 [Medicago truncatula]
MS.gene036194	5.93866	0.00282229	up	XP_003590594.1	sulfate transporter 3.1 [Medicago truncatula]
MS.gene46027	5.6229	0.00282635	up	XP_013449039.1	laccase-7 [Medicago truncatula]
MS.gene78687	7.51906	0.00283059	up	XP_003616057.1	probable LRR receptor-like serine/threonine-protein kinase At1g06840 [Medicago truncatula]
MS.gene67682	7.12447	0.00283222	up	XP_003609019.1	probable WRKY transcription factor 72 [Medicago truncatula]
MS.gene76644	2.26503	0.00283496	up	XP_013455102.1	scarecrow-like protein 6 [Medicago truncatula]
MS.gene051492	7.16496	0.00283496	up	XP_003588831.1	probable WRKY transcription factor 40 [Medicago truncatula]
MS.gene04197	6.19014	0.00283496	up	GAU44342.1	hypothetical protein TSUD_129160 [Trifolium subterraneum]
MS.gene051139	6.82974	0.00285936	up	XP_003627676.1	cytochrome P450 704C1 [Medicago truncatula]
MS.gene072306	-3.94427	0.0028609	down	KEH18124.1	cytochrome P450 family 82 protein [Medicago truncatula]
MS.gene015214	5.46437	0.00288413	up	XP_003611653.1	probable indole-3-acetic acid-amido synthetase GH3.1 [Medicago truncatula]
MS.gene004354	8.87215	0.00291626	up	XP_013462645.1	uncharacterized protein LOC25486039 [Medicago truncatula]
MS.gene001426	10.308	0.00292161	up	XP_013450559.1	cell division cycle 5-like protein isoform X1 [Medicago truncatula]
MS.gene033992	4.03686	0.00292344	up	XP_013454734.1	N-terminal acetyltransferase A complex auxiliary subunit NAA15 [Medicago truncatula]
MS.gene56406	7.34594	0.00293045	up	XP_013456803.1	glucan endo-1,3-beta-glucosidase 14 isoform X2 [Medicago truncatula]
MS.gene010469	6.7522	0.0029449	up	XP_003611938.2	UDP-glycosyltransferase 72E1 isoform X1 [Medicago truncatula]
MS.gene019143	-4.51374	0.00294795	down	XP_013459604.1	probable polygalacturonase [Medicago truncatula]
MS.gene063143	4.87961	0.00296633	up	XP_003603971.2	bZIP transcription factor 11 [Medicago truncatula]
MS.gene038259	4.23726	0.00299528	up	XP_003617349.1	anthocyanidin 3-O-glucosyltransferase 2 [Medicago truncatula]
MS.gene074039	7.23258	0.00304246	up	XP_003613633.1	UDP-galactose/UDP-glucose transporter 3 [Medicago truncatula]
MS.gene069282	3.99035	0.00304935	up	XP_013458944.1	probable carboxylesterase 15 [Medicago truncatula]
MS.gene058111	7.7094	0.00310568	up	XP_003610852.1	chalcone synthase 4 [Medicago truncatula]
MS.gene60477	7.35719	0.00310568	up	XP_013459175.1	cyanogenic beta-glucosidase [Medicago truncatula]
MS.gene036881	7.96951	0.00313916	up	XP_016180163.1	potassium channel AKT1 isoform X1 [Arachis ipaensis]
MS.gene05515	7.8874	0.00315822	up	RHN52866.1	putative SLC26A/SulP transporter [Medicago truncatula]
MS.gene38513	9.83186	0.00316232	up	XP_013460384.1	cationic peroxidase 1 [Medicago truncatula]
MS.gene33492	5.16178	0.00316232	up	XP_003604643.1	beta-glucosidase 24 [Medicago truncatula]
MS.gene060186	3.4541	0.00322384	up	XP_024632249.1	LOW QUALITY PROTEIN: epidermis-specific secreted glycoprotein EP1 [Medicago truncatula]
MS.gene047024	-7.22946	0.003229	down	XP_024628511.1	uncharacterized protein LOC11406578 isoform X1 [Medicago truncatula]
MS.gene84568	7.18464	0.00328742	up	XP_013449039.1	laccase-7 [Medicago truncatula]
MS.gene011077	-4.56525	0.00328742	down	XP_003627058.1	stem 28 kDa glycoprotein [Medicago truncatula]
MS.gene051372	5.3817	0.00330906	up	RHN48635.1	hypothetical protein MtrunA17_Chr7g0265881 [Medicago truncatula]
MS.gene53273	-5.90694	0.00330906	down	XP_003629840.2	fasciclin-like arabinogalactan protein 11 [Medicago truncatula]
MS.gene011467	4.72893	0.00331994	up	AES91008.2	cytoplasmic-like arginine-tRNA ligase [Medicago truncatula]
MS.gene008693	5.54125	0.00333339	up	XP_013460286.1	asparagine synthetase, nodule [glutamine-hydrolyzing] [Medicago truncatula]
MS.gene89816	-2.50854	0.00352779	down	XP_013448993.1	uncharacterized protein LOC25498608 [Medicago truncatula]
MS.gene006821	4.3813	0.00357733	up	XP_003607772.1	probable WRKY transcription factor 3 [Medicago truncatula]
MS.gene09932	2.7752	0.00361338	up	XP_003611241.2	uncharacterized protein LOC11427093 [Medicago truncatula]
MS.gene71389	7.03074	0.00361338	up	RHN54067.1	putative transcription factor MYB-HB-like family [Medicago truncatula]
MS.gene014834	2.41925	0.00363517	up	XP_003603398.2	EIN3-binding F-box protein 1 [Medicago truncatula]
MS.gene93360	-2.59737	0.00365305	down	AFK34595.1	unknown [Medicago truncatula]
MS.gene87819	3.56445	0.00367718	up	XP_003627669.2	cytochrome P450 704C1 [Medicago truncatula]
MS.gene91418	6.10073	0.00369512	up	XP_003592446.2	2-hydroxyisoflavanone dehydratase [Medicago truncatula]
MS.gene063360	5.80227	0.00372561	up	XP_003596187.1	elongation factor 2 [Medicago truncatula]
MS.gene050524	7.60576	0.00373398	up	XP_003626446.1	calmodulin [Medicago truncatula]
MS.gene50228	5.0225	0.00377509	up	XP_003615837.2	cytochrome P450 83B1 [Medicago truncatula]
MS.gene59138	-2.97198	0.00379929	down	XP_013466516.1	uncharacterized protein LOC25482496 [Medicago truncatula]
MS.gene003512	-7.56347	0.00394083	down	XP_013456495.1	dirigent protein 23 [Medicago truncatula]
MS.gene54602	7.66551	0.00394083	up	XP_024636806.1	uncharacterized protein LOC25492618 [Medicago truncatula]
MS.gene053417	5.25134	0.00394083	up	XP_013467105.1	DNA repair protein RAD5B [Medicago truncatula]
MS.gene020921	4.7549	0.00394083	up	AAB41556.1	chalcone reductase [Medicago sativa]
MS.gene073803	6.35984	0.00395788	up	XP_013468274.1	glutathione S-transferase L3 [Medicago truncatula]
MS.gene22903	-2.98897	0.00396219	down	RHN49364.1	putative benzyl alcohol O-benzoyltransferase [Medicago truncatula]
MS.gene058981	-3.38152	0.00396962	down	KEH42500.1	AGC kinase [Medicago truncatula]
MS.gene51206	5.27124	0.00396962	up	XP_024626338.1	wall-associated receptor kinase-like 2 [Medicago truncatula]
MS.gene005974	-2.76324	0.00396962	down	GAU15876.1	hypothetical protein TSUD_40970, partial [Trifolium subterraneum]
MS.gene59619	4.71589	0.00397671	up	XP_013444720.1	malate synthase, glyoxysomal [Medicago truncatula]
MS.gene022244	-10.184	0.00397997	down	XP_013461072.1	protein ETHYLENE INSENSITIVE 3 [Medicago truncatula]
MS.gene064524	10.311	0.00399512	up	XP_013461082.1	linamarin synthase 2 [Medicago truncatula]
MS.gene034772	7.22807	0.00399512	up	XP_013467885.1	exocyst complex component EXO70A1 [Medicago truncatula]
MS.gene039273	6.12087	0.00400388	up	XP_013464440.1	cytochrome P450 CYP72A219 isoform X1 [Medicago truncatula]
MS.gene64630	6.82061	0.00400388	up	XP_013459475.1	probable serine/threonine-protein kinase PBL18 [Medicago truncatula]
MS.gene030167	10.0026	0.00402031	up	XP_013458358.1	ABC transporter B family member 11 isoform X1 [Medicago truncatula]
MS.gene72359	6.93998	0.00402031	up	AFK45939.1	unknown [Medicago truncatula]
MS.gene69423	7.30387	0.00407518	up	XP_013462196.1	aldehyde oxidase GLOX [Medicago truncatula]
MS.gene35512	6.54959	0.00408067	up	ACU22923.1	unknown [Glycine max]
MS.gene02234	6.52564	0.00408711	up	XP_003593337.1	cytochrome P450 89A2 [Medicago truncatula]
MS.gene01255	6.52564	0.00408711	up	XP_003593337.1	cytochrome P450 89A2 [Medicago truncatula]
MS.gene045508	2.11606	0.00408735	up	XP_003607565.1	protein trichome birefringence-like 39 [Medicago truncatula]
MS.gene046968	10.2002	0.00410216	up	XP_013453279.2	presequence protease 1, chloroplastic/mitochondrial [Medicago truncatula]
MS.gene009429	3.26903	0.00411125	up	XP_003598212.1	probable trehalose-phosphate phosphatase F [Medicago truncatula]
MS.gene073170	6.4828	0.00414157	up	XP_003596710.1	chaperone protein dnaJ C76, chloroplastic [Medicago truncatula]
MS.gene74396	4.2668	0.00416122	up	XP_024641127.1	histone-lysine N-methyltransferase ASHH3 isoform X2 [Medicago truncatula]
MS.gene69933	6.23547	0.00418859	up	XP_013468989.1	uncharacterized protein LOC25484647 [Medicago truncatula]
MS.gene82630	3.27004	0.00418859	up	XP_003599976.1	putative UDP-glucose glucosyltransferase [Medicago truncatula]
MS.gene56902	7.02077	0.00418958	up	XP_013457763.1	uncharacterized protein LOC25493728 [Medicago truncatula]
MS.gene032378	3.51236	0.00418958	up	XP_013445449.1	probable LRR receptor-like serine/threonine-protein kinase At1g56130 [Medicago truncatula]
MS.gene93079	-3.64417	0.00418958	down	RHN41687.1	hypothetical protein MtrunA17_Chr8g0368711 [Medicago truncatula]
MS.gene017022	10.1487	0.00418958	up	AET00273.1	inhibitor of trypsin and hageman factor-like protein [Medicago truncatula]
MS.gene052318	5.55324	0.00420259	up	XP_003607319.1	glucan endo-1,3-beta-glucosidase [Medicago truncatula]
MS.gene041865	-7.27382	0.00420362	down	TKY49340.1	ATP-dependent helicase [Spatholobus suberectus]
MS.gene014422	7.74661	0.00421811	up	XP_003603762.2	putative ER lumen protein-retaining receptor C28H8.4 [Medicago truncatula]
MS.gene013156	4.7451	0.00422828	up	XP_003602791.2	heavy metal-associated isoprenylated plant protein 7 [Medicago truncatula]
MS.gene61194	6.35417	0.00423115	up	XP_013453855.1	protein SRG1 [Medicago truncatula]
MS.gene63511	8.04763	0.00425554	up	XP_024635845.1	G-type lectin S-receptor-like serine/threonine-protein kinase At4g27290 isoform X1 [Medicago truncatula]
MS.gene019496	8.46375	0.00425554	up	XP_013444917.1	uncharacterized protein LOC25502309 [Medicago truncatula]
MS.gene42091	6.59861	0.00427059	up	XP_012569043.1	protein LURP-one-related 10-like [Cicer arietinum]
MS.gene041715	6.32759	0.00429152	up	XP_003620328.1	uncharacterized protein At4g15970 [Medicago truncatula]
MS.gene021996	5.37626	0.00430452	up	P30074.1;	;AltName: Full=Naringenin-chalcone synthase 2
MS.gene74914	-8.03577	0.00432616	down	XP_003590938.1	rubisco accumulation factor 1.1, chloroplastic [Medicago truncatula]
MS.gene36388	7.76839	0.00435727	up	XP_003597638.2	probable LRR receptor-like serine/threonine-protein kinase At1g05700 isoform X1 [Medicago truncatula]
MS.gene022238	-8.84119	0.00439261	down	XP_013461077.1	nitrate regulatory gene2 protein [Medicago truncatula]
MS.gene024874	7.954	0.00441028	up	PNX93638.1	5'-nucleotidase surE-like protein [Trifolium pratense]
MS.gene023857	4.46836	0.00442415	up	XP_003623908.2	FT-interacting protein 1 [Medicago truncatula]
MS.gene36358	7.22364	0.00445487	up	RHN76348.1	putative sulfate-transporting ATPase [Medicago truncatula]
MS.gene94727	3.51181	0.00445487	up	RHN46364.1	putative non-specific serine/threonine protein kinase [Medicago truncatula]
MS.gene002305	-3.1961	0.00450842	down	XP_003593373.1	thioredoxin-like protein CXXS1 [Medicago truncatula]
MS.gene020922	5.85595	0.00452186	up	CAA57784.1	chalcone reductase [Medicago sativa]
MS.gene82602	3.39885	0.00455063	up	XP_003599928.1	spermidine hydroxycinnamoyl transferase [Medicago truncatula]
MS.gene86665	8.52078	0.00463648	up	XP_003622129.1	licodione synthase [Medicago truncatula]
MS.gene78137	7.20334	0.00466362	up	XP_003606284.1	GABA transporter 1 [Medicago truncatula]
MS.gene01273	5.51124	0.00466881	up	RHN71757.1	putative reverse transcriptase, RNA-dependent DNA polymerase [Medicago truncatula]
MS.gene35124	5.9758	0.0047078	up	XP_013457318.1	uncharacterized protein LOC25493378 [Medicago truncatula]
MS.gene03064	-6.44249	0.0047078	down	XP_013463012.1	WPP domain-associated protein [Medicago truncatula]
MS.gene058103	4.854	0.0047078	up	XP_003610843.1	4-coumarate--CoA ligase 2 [Medicago truncatula]
MS.gene074124	5.31385	0.0047078	up	XP_013451392.1	lysine histidine transporter 1 [Medicago truncatula]
MS.gene99814	2.85403	0.0047078	up	XP_003596622.1	autophagy-related protein 18f [Medicago truncatula]
MS.gene73736	4.0273	0.0047766	up	XP_024628618.1	uncharacterized protein LOC112417303 [Medicago truncatula]
MS.gene56507	7.64631	0.00481919	up	XP_013456776.1	uncharacterized protein LOC25492976 [Medicago truncatula]
MS.gene50746	-6.93826	0.00482174	down	XP_003606975.2	phosphatidylinositol/phosphatidylcholine transfer protein SFH8 [Medicago truncatula]
MS.gene038582	7.3182	0.00482174	up	XP_013445956.1	protein SRG1 isoform X2 [Medicago truncatula]
MS.gene014096	-5.71489	0.00482174	down	XP_012569277.1	putative disease resistance protein RGA4 [Cicer arietinum]
MS.gene44721	7.80242	0.0048509	up	P30074.1;	;AltName: Full=Naringenin-chalcone synthase 2
MS.gene24491	5.56061	0.00487421	up	XP_003589047.1	uncharacterized protein LOC11417187 [Medicago truncatula]
MS.gene023778	7.81593	0.00489748	up	XP_003615455.1	cysteine-rich receptor-like protein kinase 10 [Medicago truncatula]
MS.gene038648	4.99104	0.00489748	up	XP_003628623.1	DEAD-box ATP-dependent RNA helicase 22 [Medicago truncatula]
MS.gene98726	4.31964	0.00490497	up	XP_003597523.1	probable fructokinase-4 [Medicago truncatula]
MS.gene59396	5.47902	0.00491466	up	CAA41106.1	isoflavone reductase [Medicago sativa]
MS.gene052166	4.21491	0.00493209	up	XP_003602928.1	AT-hook motif nuclear-localized protein 17 [Medicago truncatula]
MS.gene020422	4.21491	0.00493209	up	XP_003602928.1	AT-hook motif nuclear-localized protein 17 [Medicago truncatula]
MS.gene021954	2.4103	0.00496288	up	XP_013462046.2	class V chitinase [Medicago truncatula]
MS.gene014104	7.65681	0.00499684	up	XP_003625136.1	heat stress transcription factor B-3 [Medicago truncatula]
MS.gene37447	-9.82407	0.00499812	down	XP_003603107.1	zinc finger CCCH domain-containing protein 20 [Medicago truncatula]
MS.gene68295	5.53499	0.00502336	up	RHN55134.1	hypothetical protein MtrunA17_Chr5g0414421 [Medicago truncatula]
MS.gene31630	-3.80274	0.00508653	down	XP_003588522.1	O-acyltransferase WSD1 isoform X2 [Medicago truncatula]
MS.gene77223	8.20843	0.00508777	up	XP_003622943.1	vesicle-associated membrane protein 722 [Medicago truncatula]
MS.gene92589	9.77925	0.00509912	up	XP_013454903.1	laccase-7 [Medicago truncatula]
MS.gene010447	3.81818	0.00511214	up	XP_003611890.1	lysM domain receptor-like kinase 4 [Medicago truncatula]
MS.gene20576	5.81382	0.0051242	up	XP_003607050.1	probable galacturonosyltransferase-like 10 [Medicago truncatula]
MS.gene046110	4.22004	0.00513449	up	P28012.1;	;Short=Chalcone isomerase 1
MS.gene78885	6.79998	0.00513449	up	ABE88117.1	Protein tyrosine kinase, putative [Medicago truncatula]
MS.gene059480	6.82501	0.00515043	up	XP_003588599.1	26S proteasome non-ATPase regulatory subunit 11 homolog [Medicago truncatula]
MS.gene62936	6.82851	0.0051534	up	XP_003588667.1	polyadenylate-binding protein-interacting protein 6 [Medicago truncatula]
MS.gene009103	-4.76055	0.00520057	down	XP_013445980.1	polygalacturonase non-catalytic subunit AroGP2 [Medicago truncatula]
MS.gene054491	6.56733	0.00530073	up	XP_013442848.1	hydroquinone glucosyltransferase [Medicago truncatula]
MS.gene071335	-7.88754	0.00530073	down	XP_003623392.1	septin and tuftelin-interacting protein 1 homolog 2 [Medicago truncatula]
MS.gene71564	7.57902	0.00533702	up	RHN82132.1	putative protein kinase RLK-Pelle-DLSV family [Medicago truncatula]
MS.gene022842	-2.28111	0.00537957	down	XP_013444093.1	1-deoxy-D-xylulose 5-phosphate reductoisomerase, chloroplastic [Medicago truncatula]
MS.gene24780	-7.49915	0.00548687	down	XP_003609971.1	20 kDa chaperonin, chloroplastic [Medicago truncatula]
MS.gene027554	-6.9828	0.0054899	down	AFK47822.1	unknown [Medicago truncatula]
MS.gene030313	8.30742	0.00553259	up	XP_013453219.1	probable LRR receptor-like serine/threonine-protein kinase At4g29180 isoform X1 [Medicago truncatula]
MS.gene97026	6.95303	0.00553259	up	XP_013449858.1	deoxyhypusine hydroxylase [Medicago truncatula]
MS.gene26696	9.83555	0.00553259	up	XP_003609962.2	probable flavin-containing monooxygenase 1 [Medicago truncatula]
MS.gene042118	4.66713	0.00553259	up	XP_003610567.1	cytochrome b561 and DOMON domain-containing protein At5g47530 [Medicago truncatula]
MS.gene96299	4.66713	0.00553259	up	XP_003610567.1	cytochrome b561 and DOMON domain-containing protein At5g47530 [Medicago truncatula]
MS.gene012709	4.66713	0.00553259	up	XP_003610567.1	cytochrome b561 and DOMON domain-containing protein At5g47530 [Medicago truncatula]
MS.gene052801	5.24073	0.00554471	up	XP_003604522.1	probably inactive leucine-rich repeat receptor-like protein kinase IMK2 [Medicago truncatula]
MS.gene039378	6.12232	0.00571905	up	XP_013452293.1	uncharacterized protein LOC25497091 [Medicago truncatula]
MS.gene63753	3.65055	0.00572082	up	XP_024632249.1	LOW QUALITY PROTEIN: epidermis-specific secreted glycoprotein EP1 [Medicago truncatula]
MS.gene060599	3.40082	0.00572625	up	XP_024632249.1	LOW QUALITY PROTEIN: epidermis-specific secreted glycoprotein EP1 [Medicago truncatula]
MS.gene22706	-4.63909	0.00573408	down	XP_013450613.1	aspartyl protease family protein 2 [Medicago truncatula]
MS.gene055587	4.6716	0.0057614	up	XP_004501097.1	class V chitinase [Cicer arietinum]
MS.gene67744	5.15341	0.00584615	up	XP_003598097.1	phospholipid-transporting ATPase 1 [Medicago truncatula]
MS.gene069975	10.4979	0.00584615	up	XP_003603876.1	SWI/SNF complex subunit SWI3B [Medicago truncatula]
MS.gene30996	5.2154	0.00584615	up	AES72811.2	WNK kinase [Medicago truncatula]
MS.gene018068	6.98402	0.00588476	up	XP_024626502.1	isoamylase 2, chloroplastic [Medicago truncatula]
MS.gene29283	-2.66452	0.0059899	down	XP_024627299.1	trafficking protein particle complex subunit 6B [Medicago truncatula]
MS.gene02162	7.82958	0.00608869	up	XP_013463042.1	berberine bridge enzyme-like 8 [Medicago truncatula]
MS.gene050596	-7.78802	0.00608869	down	XP_024626321.1	uncharacterized protein LOC112416518 [Medicago truncatula]
MS.gene75681	-3.28391	0.00611086	down	XP_003601664.2	inositol transporter 1 isoform X2 [Medicago truncatula]
MS.gene52653	-3.52083	0.00611086	down	XP_003625255.1	18 kDa seed maturation protein [Medicago truncatula]
MS.gene98130	-4.97388	0.00611597	down	XP_013454481.1	pyrophosphate-energized membrane proton pump 2 [Medicago truncatula]
MS.gene024564	-5.88203	0.00619632	down	XP_013450533.1	uncharacterized protein LOC25499686 [Medicago truncatula]
MS.gene54979	4.0747	0.00619767	up	XP_003624448.2	glycerophosphodiester phosphodiesterase GDPD1, chloroplastic [Medicago truncatula]
MS.gene01862	8.2433	0.00619767	up	XP_013462760.1	protein trichome birefringence-like 10 isoform X2 [Medicago truncatula]
MS.gene004813	5.60557	0.0062637	up	XP_003590795.1	glu S.griseus protease inhibitor [Medicago truncatula]
MS.gene002456	2.43237	0.00635275	up	XP_003593587.2	uncharacterized protein LOC11441806 [Medicago truncatula]
MS.gene46422	8.37656	0.00636275	up	XP_013464525.1	geraniol 8-hydroxylase [Medicago truncatula]
MS.gene017462	-6.99089	0.00636275	down	XP_013463822.1	uncharacterized protein LOC25488301 [Medicago truncatula]
MS.gene67022	-7.02948	0.00637493	down	KEH25663.1	global transcription factor group protein [Medicago truncatula]
MS.gene65116	7.59402	0.00638088	up	XP_003622943.1	vesicle-associated membrane protein 722 [Medicago truncatula]
MS.gene051544	8.11962	0.00638088	up	XP_003588914.1	probable WRKY transcription factor 50 [Medicago truncatula]
MS.gene29821	6.38475	0.00638906	up	XP_013460897.1	probable mitochondrial adenine nucleotide transporter BTL3 [Medicago truncatula]
MS.gene027192	4.18439	0.00638906	up	XP_003599976.1	putative UDP-glucose glucosyltransferase [Medicago truncatula]
MS.gene83051	-6.83277	0.00639724	down	XP_013466594.1	two-component response regulator ORR21 isoform X1 [Medicago truncatula]
MS.gene017021	8.00395	0.00641295	up	AET00273.1	inhibitor of trypsin and hageman factor-like protein [Medicago truncatula]
MS.gene80990	5.862	0.00650665	up	XP_013447818.1	uncharacterized protein LOC25499818 [Medicago truncatula]
MS.gene005954	-2.17989	0.00650877	down	XP_003591877.1	phenylalanine ammonia-lyase 2 [Medicago truncatula]
MS.gene22886	-5.84074	0.00653395	down	XP_003626375.2	uncharacterized protein LOC11433325 isoform X2 [Medicago truncatula]
MS.gene073868	7.51824	0.00654985	up	GAU25277.1	hypothetical protein TSUD_17900 [Trifolium subterraneum]
MS.gene055666	-7.44661	0.00660048	down	RHN79461.1	putative proton-dependent oligopeptide transporter family, major facilitator superfamily [Medicago truncatula]
MS.gene47578	6.28466	0.00660048	up	XP_013456927.1	2-hydroxyisoflavanone synthase [Medicago truncatula]
MS.gene011597	7.4257	0.00665621	up	XP_013457577.1	potassium transporter 5 [Medicago truncatula]
MS.gene059819	6.8436	0.00666183	up	KEH38737.1	DUF2921 family protein [Medicago truncatula]
MS.gene022048	-2.69615	0.00666183	down	XP_013447714.1	zinc finger protein CONSTANS-LIKE 2 [Medicago truncatula]
MS.gene060564	-9.73069	0.00668584	down	KEH32095.1	DnaJ heat shock amino-terminal domain protein [Medicago truncatula]
MS.gene053860	4.29431	0.00679036	up	XP_024639313.1	protein SRG1 [Medicago truncatula]
MS.gene48592	6.75825	0.00681769	up	RHN59587.1	putative NADPH:quinone reductase [Medicago truncatula]
MS.gene32021	2.46685	0.00692851	up	XP_013456962.1	cytochrome P450 CYP82D47 [Medicago truncatula]
MS.gene56007	3.51689	0.00692851	up	ABD32327.1	Glycoside hydrolase, family 17 [Medicago truncatula]
MS.gene26384	-1.93142	0.00692851	down	XP_013456952.1	triose phosphate/phosphate translocator, chloroplastic [Medicago truncatula]
MS.gene69071	5.28559	0.00692851	up	XP_003603644.1	receptor-like protein kinase 5 [Medicago truncatula]
MS.gene58331	-2.29709	0.00693711	down	XP_003627624.1	methionine adenosyltransferase 2 subunit beta [Medicago truncatula]
MS.gene011102	3.5183	0.00695336	up	XP_013444225.1	inositol oxygenase 1 [Medicago truncatula]
MS.gene027811	4.62459	0.00698595	up	XP_003612998.1	probable glycosyltransferase At5g03795 isoform X1 [Medicago truncatula]
MS.gene074176	8.27947	0.00707017	up	AES74998.1	hypothetical protein MTR_6g021870 [Medicago truncatula]
MS.gene98636	5.05721	0.00707026	up	XP_013455748.1	apoptosis-inducing factor homolog A [Medicago truncatula]
MS.gene043375	-6.24911	0.00707026	down	KEH39069.1	formiminotransferase-cyclodeaminase-like protein [Medicago truncatula]
MS.gene018023	6.7746	0.00708233	up	XP_003625312.1	dirigent protein 2 [Medicago truncatula]
MS.gene028560	-7.35302	0.00708569	down	XP_013457153.1	protein HEAT-STRESS-ASSOCIATED 32 [Medicago truncatula]
MS.gene035283	5.74001	0.00708569	up	XP_003609582.1	CASP-like protein 1D2 [Medicago truncatula]
MS.gene069593	-3.50294	0.00708762	down	XP_013447206.1	uncharacterized protein LOC25502194 [Medicago truncatula]
MS.gene041764	8.05041	0.00715782	up	XP_003591967.1	uncharacterized protein LOC11405409 [Medicago truncatula]
MS.gene22994	7.07195	0.00718471	up	XP_003625895.1	potassium transporter 5 [Medicago truncatula]
MS.gene000105	6.4001	0.0071953	up	XP_013443401.1	probable L-type lectin-domain containing receptor kinase S.5 [Medicago truncatula]
MS.gene02121	5.57506	0.00721564	up	XP_003594554.1	accelerated cell death 11 [Medicago truncatula]
MS.gene044372	-9.50049	0.00723934	down	XP_003601562.1	uncharacterized protein LOC11429064 [Medicago truncatula]
MS.gene96026	3.04167	0.00723934	up	XP_013464497.2	uncharacterized protein LOC25487177 [Medicago truncatula]
MS.gene54577	8.62824	0.00726309	up	XP_013456263.1	cyanogenic beta-glucosidase [Medicago truncatula]
MS.gene017958	6.54902	0.00729073	up	XP_003625219.2	bZIP transcription factor TGA10 isoform X2 [Medicago truncatula]
MS.gene058092	8.03065	0.00730836	up	------	------
MS.gene066978	-7.03945	0.00732627	down	XP_003619823.2	prostaglandin E synthase 2 [Medicago truncatula]
MS.gene045965	3.92763	0.00732627	up	XP_013452693.1	uncharacterized protein LOC25497319 [Medicago truncatula]
MS.gene058475	5.86915	0.00732627	up	XP_003588828.1	probable WRKY transcription factor 40 [Medicago truncatula]
MS.gene034841	-6.32057	0.00739556	down	XP_013467958.1	probable UDP-N-acetylglucosamine--peptide N-acetylglucosaminyltransferase SPINDLY [Medicago truncatula]
MS.gene40060	8.2042	0.00744229	up	XP_013459077.1	protein Asterix [Medicago truncatula]
MS.gene048352	-3.20282	0.00777485	down	RHN41569.1	putative caffeate O-methyltransferase [Medicago truncatula]
MS.gene069582	-4.72146	0.00778017	down	XP_013447186.1	endoglucanase 6 [Medicago truncatula]
MS.gene59405	5.60569	0.00781736	up	AES95024.1	transmembrane protein, putative [Medicago truncatula]
MS.gene45531	-9.69147	0.00782557	down	XP_024632542.1	pumilio homolog 2 [Medicago truncatula]
MS.gene070025	2.19255	0.00785331	up	XP_003604990.1	vesicle-associated membrane protein 722 [Medicago truncatula]
MS.gene072048	-2.34629	0.00785331	down	XP_003592975.1	ferredoxin [Medicago truncatula]
MS.gene016928	9.73613	0.00785331	up	XP_003617185.1	cysteine proteinase inhibitor [Medicago truncatula]
MS.gene47049	9.73613	0.00785331	up	XP_003617185.1	cysteine proteinase inhibitor [Medicago truncatula]
MS.gene061557	6.79869	0.0078609	up	XP_003600668.2	60S ribosomal export protein NMD3 [Medicago truncatula]
MS.gene27308	4.86171	0.00789259	up	XP_013466113.1	sugar transporter ERD6-like 6 [Medicago truncatula]
MS.gene61610	8.05016	0.00792888	up	XP_024636302.1	DEAD-box ATP-dependent RNA helicase 38 [Medicago truncatula]
MS.gene09724	4.71141	0.00793812	up	XP_024640429.1	monooxygenase 3 [Medicago truncatula]
MS.gene025733	-9.60489	0.00794498	down	XP_003611167.1	hydroxymethylglutaryl-CoA synthase [Medicago truncatula]
MS.gene012965	6.08685	0.00801372	up	XP_003603061.2	uncharacterized acetyltransferase At3g50280 [Medicago truncatula]
MS.gene036424	5.18362	0.00801372	up	XP_003590974.1	DNA-directed RNA polymerase III subunit RPC4 [Medicago truncatula]
MS.gene054626	7.37172	0.00801372	up	XP_003603014.1	patatin-like protein 2 [Medicago truncatula]
MS.gene48183	2.78341	0.00803322	up	RHN50986.1	putative Extensin domain-containing protein [Medicago truncatula]
MS.gene045291	9.40537	0.00803322	up	XP_013461217.1	F-box only protein 6 isoform X2 [Medicago truncatula]
MS.gene072378	5.2969	0.00811606	up	XP_003625219.2	bZIP transcription factor TGA10 isoform X2 [Medicago truncatula]
MS.gene006818	7.19959	0.00812024	up	XP_013456776.1	uncharacterized protein LOC25492976 [Medicago truncatula]
MS.gene041138	8.3387	0.00812623	up	XP_003611823.1	reticulon-like protein B13 [Medicago truncatula]
MS.gene68641	-4.67409	0.00813796	down	XP_003609911.1	pectin acetylesterase 10 [Medicago truncatula]
MS.gene069907	-9.39539	0.00817249	down	XP_003597636.1	ESCRT-related protein CHMP1B [Medicago truncatula]
MS.gene63017	4.35123	0.00817249	up	AES59827.1	GDSL-like lipase/acylhydrolase [Medicago truncatula]
MS.gene006478	5.93009	0.00818864	up	XP_003607315.1	glucan endo-1,3-beta-glucosidase [Medicago truncatula]
MS.gene045103	6.91422	0.00818864	up	XP_003601970.1	myosin-G heavy chain [Medicago truncatula]
MS.gene68134	-5.62073	0.00820502	down	XP_020229252.1	histone chaperone ASF1B isoform X2 [Cajanus cajan]
MS.gene018065	9.34657	0.00824023	up	XP_017418550.1	PREDICTED: BTB/POZ and MATH domain-containing protein 2 isoform X2 [Vigna angularis]
MS.gene59974	7.58545	0.00834032	up	ABE88117.1	Protein tyrosine kinase, putative [Medicago truncatula]
MS.gene80203	9.47794	0.0083937	up	XP_003603312.1	two-component response regulator ARR12 [Medicago truncatula]
MS.gene058930	-3.09052	0.00845786	down	XP_013452663.1	mediator of RNA polymerase II transcription subunit 7a [Medicago truncatula]
MS.gene68944	-2.731	0.00845786	down	XP_003610457.2	aminomethyltransferase, mitochondrial isoform X2 [Medicago truncatula]
MS.gene048312	-3.20019	0.00845786	down	XP_024631867.1	aspartyl protease family protein At5g10770 isoform X1 [Medicago truncatula]
MS.gene64191	9.39038	0.00845786	up	XP_013466165.1	small RNA degrading nuclease 1 [Medicago truncatula]
MS.gene54540	5.93505	0.00847469	up	XP_013465692.1	uncharacterized protein At4g00950 [Medicago truncatula]
MS.gene058350	7.54871	0.00847469	up	XP_003598134.2	G-type lectin S-receptor-like serine/threonine-protein kinase At4g27290 [Medicago truncatula]
MS.gene78383	8.80599	0.00850556	up	XP_003597438.1	ADP,ATP carrier protein, mitochondrial [Medicago truncatula]
MS.gene002893	5.77534	0.00856967	up	XP_013462752.1	basic 7S globulin 2 [Medicago truncatula]
MS.gene70223	7.37682	0.00864778	up	AET04736.1	plant NAC domain protein [Medicago truncatula]
MS.gene058674	8.23124	0.00864778	up	XP_003624084.2	1-aminocyclopropane-1-carboxylate synthase 1 [Medicago truncatula]
MS.gene66895	7.16347	0.00877602	up	XP_013442068.1	cucumber peeling cupredoxin [Medicago truncatula]
MS.gene027068	3.02779	0.00877602	up	CAA65500.1	protein kinase [Medicago sativa]
MS.gene033701	-9.40434	0.00877602	down	XP_003624483.2	nuclear cap-binding protein subunit 1 [Medicago truncatula]
MS.gene44720	4.78735	0.00879085	up	P30074.1;	;AltName: Full=Naringenin-chalcone synthase 2
MS.gene79436	6.49315	0.00879085	up	XP_013459100.1	flavonoid 3'-monooxygenase [Medicago truncatula]
MS.gene71255	6.78401	0.00883386	up	RHN59971.1	putative F-box domain-containing protein [Medicago truncatula]
MS.gene92791	-3.02293	0.00883386	down	XP_003623667.1	uncharacterized protein LOC11435339 [Medicago truncatula]
MS.gene064396	-9.46886	0.00885856	down	XP_013459848.1	pyridoxal phosphate homeostasis protein [Medicago truncatula]
MS.gene074324	6.5297	0.00888215	up	XP_003597215.2	beta-galactosidase 8 [Medicago truncatula]
MS.gene59729	-6.82395	0.00891367	down	AES91026.2	subtilisin-like serine protease [Medicago truncatula]
MS.gene96143	7.76602	0.00895246	up	KEH42136.1	RNA recognition motif [Medicago truncatula]
MS.gene39814	-4.71432	0.00895617	down	XP_003617091.1	leucine-rich repeat protein 1 [Medicago truncatula]
MS.gene20220	-4.60534	0.00898711	down	GAU11846.1	hypothetical protein TSUD_75970 [Trifolium subterraneum]
MS.gene002557	3.73203	0.0090011	up	XP_003593750.1	protein trichome birefringence-like 38 [Medicago truncatula]
MS.gene026953	3.01473	0.0090011	up	QCD95206.1	formate dehydrogenase [Vigna unguiculata]
MS.gene011749	-2.7807	0.00902423	down	XP_003608454.2	aspartic proteinase nepenthesin-1 [Medicago truncatula]
MS.gene016949	-3.79601	0.00904466	down	XP_003617213.1	F-box protein At2g26850 [Medicago truncatula]
MS.gene83405	-4.17355	0.00904466	down	XP_003628996.1	pectin acetylesterase 8 [Medicago truncatula]
MS.gene49722	-2.86263	0.00904466	down	RHN43172.1	putative START-like domain-containing protein [Medicago truncatula]
MS.gene27492	4.26638	0.00904466	up	XP_003623634.1	probable WRKY transcription factor 70 [Medicago truncatula]
MS.gene022845	-3.81542	0.00904466	down	KEH18124.1	cytochrome P450 family 82 protein [Medicago truncatula]
MS.gene88988	5.20633	0.00904466	up	PNY12007.1	12-oxophytodienoate reductase-like protein [Trifolium pratense]
MS.gene01686	5.4569	0.00906166	up	RHN71757.1	putative reverse transcriptase, RNA-dependent DNA polymerase [Medicago truncatula]
MS.gene54435	4.81312	0.00912205	up	KEH21560.1	PPR domain protein [Medicago truncatula]
MS.gene024608	-2.65249	0.00912961	down	RHN49364.1	putative benzyl alcohol O-benzoyltransferase [Medicago truncatula]
MS.gene22807	-6.68129	0.00912961	down	XP_003626554.1	protein ENHANCED DISEASE RESISTANCE 4 isoform X1 [Medicago truncatula]
MS.gene37262	5.22428	0.00915069	up	XP_013443401.1	probable L-type lectin-domain containing receptor kinase S.5 [Medicago truncatula]
MS.gene014105	-3.44723	0.00915069	down	XP_003625137.2	ABC transporter A family member 1 isoform X1 [Medicago truncatula]
MS.gene00439	5.26413	0.00915069	up	XP_003589168.2	transcription factor ALC [Medicago truncatula]
MS.gene007797	4.15857	0.00915069	up	XP_013445449.1	probable LRR receptor-like serine/threonine-protein kinase At1g56130 [Medicago truncatula]
MS.gene41973	-6.98574	0.00915069	down	ABN09016.1	Phosphoglycerate/bisphosphoglycerate mutase [Medicago truncatula]
MS.gene25709	6.46848	0.00918187	up	XP_003601491.1	heavy metal-associated isoprenylated plant protein 46 [Medicago truncatula]
MS.gene41629	-10.0048	0.00924924	down	XP_003602731.1	calnexin homolog [Medicago truncatula]
MS.gene54585	-7.0132	0.00930933	down	XP_013456256.1	beta-glucosidase 12 isoform X2 [Medicago truncatula]
MS.gene85154	5.04818	0.00935998	up	RHN76348.1	putative sulfate-transporting ATPase [Medicago truncatula]
MS.gene015374	9.27096	0.00935998	up	XP_003611388.2	expansin-like B1 [Medicago truncatula]
MS.gene009371	7.2741	0.00938488	up	XP_003598097.1	phospholipid-transporting ATPase 1 [Medicago truncatula]
MS.gene040567	7.7114	0.00938488	up	CAB65282.1	EnodGRP5 protein [Medicago sativa subsp. x varia]
MS.gene056700	-9.33137	0.00940864	down	XP_003606893.1	coatomer subunit gamma [Medicago truncatula]
MS.gene74056	2.86462	0.00942416	up	XP_003621860.1	enoyl-CoA delta isomerase 1, peroxisomal [Medicago truncatula]
MS.gene96210	-6.64309	0.00942416	down	XP_003593979.1	ISWI chromatin-remodeling complex ATPase CHR11 [Medicago truncatula]
MS.gene81604	3.70882	0.00944318	up	XP_003616926.2	protein LYK5 [Medicago truncatula]
MS.gene22422	4.59013	0.00949483	up	RHN48492.1	putative phenylalanine ammonia-lyase [Medicago truncatula]
MS.gene057308	7.47733	0.00955963	up	AES89135.1	isoflavone reductase-like Bet protein, putative [Medicago truncatula]
MS.gene012632	-2.20938	0.00966299	down	XP_003610423.1	uncharacterized protein LOC11437577 [Medicago truncatula]
MS.gene053340	7.58211	0.00969322	up	XP_024641268.1	putative protein phosphatase 2C-like protein 44 isoform X3 [Medicago truncatula]
MS.gene056311	7.43863	0.00972103	up	P30074.1;	;AltName: Full=Naringenin-chalcone synthase 2
MS.gene074207	-8.02825	0.00972103	down	XP_013451319.1	uncharacterized protein LOC25495639 [Medicago truncatula]
MS.gene67404	6.43158	0.00972103	up	RHN50986.1	putative Extensin domain-containing protein [Medicago truncatula]
MS.gene06811	3.16813	0.00972103	up	XP_003602395.1	protein DOWNY MILDEW RESISTANCE 6 [Medicago truncatula]
MS.gene32652	-2.21942	0.00972103	down	XP_003603370.1	ATP synthase subunit b', chloroplastic [Medicago truncatula]
MS.gene072875	-2.21942	0.00972103	down	XP_003603370.1	ATP synthase subunit b', chloroplastic [Medicago truncatula]
MS.gene81945	-2.92044	0.00983314	down	XP_013452196.1	uncharacterized protein LOC25496420 [Medicago truncatula]
MS.gene37583	9.34992	0.00986481	up	XP_003617183.2	uncharacterized protein LOC11432905 [Medicago truncatula]
MS.gene035878	9.25705	0.00986637	up	XP_003615123.2	uncharacterized protein LOC11433235 [Medicago truncatula]
MS.gene60282	-3.44549	0.00986637	down	XP_003588766.1	EIN3-binding F-box protein 1 [Medicago truncatula]
MS.gene67409	2.20989	0.00988924	up	XP_024631041.1	uncharacterized protein LOC112418708 [Medicago truncatula]
MS.gene65140	-2.17885	0.00988924	down	XP_013448803.1	uncharacterized protein LOC25498433 [Medicago truncatula]
MS.gene030829	4.49843	0.00989398	up	XP_013446783.2	zeatin O-glucosyltransferase [Medicago truncatula]
MS.gene061798	4.49843	0.00989398	up	XP_013446783.2	zeatin O-glucosyltransferase [Medicago truncatula]
MS.gene020042	2.93357	0.00989398	up	XP_003626788.2	uncharacterized protein LOC11434998 [Medicago truncatula]
MS.gene014831	6.14618	0.0100735	up	AES89389.2	pre-rRNA-processing esf1-like protein [Medicago truncatula]
MS.gene050547	9.24842	0.0102269	up	XP_013450547.1	inositol phosphorylceramide glucuronosyltransferase 1 [Medicago truncatula]
MS.gene064762	-3.26499	0.0102358	down	PNX96892.1	tubulin beta-1 chain-like protein [Trifolium pratense]
MS.gene047955	3.94696	0.0102358	up	RHN72476.1	putative beta-glucosidase [Medicago truncatula]
MS.gene071704	-2.8039	0.0102358	down	XP_003626601.1	3-ketoacyl-CoA synthase 1 [Medicago truncatula]
MS.gene007691	5.75164	0.0102358	up	XP_013442327.1	alpha carbonic anhydrase 7 [Medicago truncatula]
MS.gene06113	5.9154	0.0102562	up	RHN43509.1	putative Heat shock protein 70 family [Medicago truncatula]
MS.gene023312	-5.20174	0.0102835	down	RHN42392.1	putative 9-cis-epoxycarotenoid dioxygenase [Medicago truncatula]
MS.gene015555	5.12901	0.0103027	up	PNX71133.1	osmotin-like protein OSM34 [Trifolium pratense]
MS.gene52994	4.37027	0.0104817	up	XP_003590794.1	DNA repair protein XRCC4 [Medicago truncatula]
MS.gene59975	6.0907	0.0108158	up	AET02528.2	cysteine-rich receptor-like kinase [Medicago truncatula]
MS.gene020496	5.44188	0.0108256	up	XP_003630911.1	protein PLANT CADMIUM RESISTANCE 2 [Medicago truncatula]
MS.gene86856	-5.20789	0.0108551	down	XP_018459315.1	PREDICTED: uncharacterized protein LOC108830220 [Raphanus sativus]
MS.gene066987	9.16263	0.0108606	up	XP_003626244.1	uncharacterized protein LOC11434619 [Medicago truncatula]
MS.gene87917	4.90993	0.0108932	up	XP_013451540.2	plant cysteine oxidase 2 [Medicago truncatula]
MS.gene013056	4.04093	0.0109249	up	XP_003602928.1	AT-hook motif nuclear-localized protein 17 [Medicago truncatula]
MS.gene060097	5.50094	0.010961	up	XP_003619561.1	kunitz-type trypsin inhibitor-like 2 protein [Medicago truncatula]
MS.gene001246	3.93756	0.0110815	up	XP_013467010.1	calmodulin-like protein 11 [Medicago truncatula]
MS.gene83789	-9.17023	0.0110845	down	XP_013459129.1	vicianin hydrolase [Medicago truncatula]
MS.gene58198	-2.32529	0.0110845	down	AFK47719.1	unknown [Medicago truncatula]
MS.gene062156	6.09111	0.0110845	up	XP_013468873.1	uncharacterized protein LOC25484571 [Medicago truncatula]
MS.gene79443	9.15642	0.0110918	up	RHN49252.1	putative soluble epoxide hydrolase [Medicago truncatula]
MS.gene63706	2.97728	0.0110918	up	PNY06326.1	CC-NBS-LRR resistance protein [Trifolium pratense]
MS.gene029288	3.68142	0.0110918	up	XP_013470327.1	uncharacterized protein LOC25485619 isoform X1 [Medicago truncatula]
MS.gene031398	-5.16788	0.0110918	down	XP_013464729.1	probable E3 ubiquitin-protein ligase HERC4 [Medicago truncatula]
MS.gene51749	4.93815	0.0111114	up	XP_003598415.1	disease resistance protein RPM1 [Medicago truncatula]
MS.gene51131	5.36778	0.0111416	up	XP_003627676.1	cytochrome P450 704C1 [Medicago truncatula]
MS.gene77294	-6.66231	0.0112026	down	XP_024636344.1	5'-3' exoribonuclease 3 [Medicago truncatula]
MS.gene67016	4.63819	0.011252	up	XP_013451626.1	MLO-like protein 6 [Medicago truncatula]
MS.gene051046	6.09588	0.0113431	up	XP_003627417.1	GDSL esterase/lipase 1 [Medicago truncatula]
MS.gene76766	3.6345	0.0113431	up	RHN59456.1	putative protein kinase RLK-Pelle-LRR-XII-1 family [Medicago truncatula]
MS.gene056343	7.97409	0.0113564	up	XP_024636806.1	uncharacterized protein LOC25492618 [Medicago truncatula]
MS.gene021793	9.21716	0.0113564	up	XP_003621323.1	isoliquiritigenin 2'-O-methyltransferase isoform X1 [Medicago truncatula]
MS.gene93160	3.80605	0.0115515	up	XP_013466442.1	zeatin O-glucosyltransferase [Medicago truncatula]
MS.gene03323	-9.11548	0.0115848	down	XP_013451828.1	fructose-1,6-bisphosphatase, cytosolic [Medicago truncatula]
MS.gene066991	3.05595	0.0115921	up	XP_013466263.2	rust resistance kinase Lr10 isoform X1 [Medicago truncatula]
MS.gene069219	7.90711	0.0115921	up	XP_013444864.1	O-glucosyltransferase rumi homolog [Medicago truncatula]
MS.gene060371	3.91962	0.0117845	up	XP_003609538.3	LOW QUALITY PROTEIN: pyruvate, phosphate dikinase 2 [Medicago truncatula]
MS.gene62377	7.78781	0.0118571	up	TKY68047.1	TATA-binding protein-associated factor BTAF1 [Spatholobus suberectus]
MS.gene39300	-2.96103	0.0119068	down	KEH18034.1	alpha/beta fold hydrolase [Medicago truncatula]
MS.gene007680	9.08371	0.0119169	up	XP_003606369.2	uncharacterized protein LOC11410743 isoform X2 [Medicago truncatula]
MS.gene019044	4.00223	0.0120291	up	KEH33540.1	leucine-rich receptor-like kinase family protein [Medicago truncatula]
MS.gene30964	-2.44384	0.0120291	down	XP_013465402.1	outer envelope pore protein 16, chloroplastic [Medicago truncatula]
MS.gene69259	-2.33429	0.0120683	down	XP_003600853.1	sedoheptulose-1,7-bisphosphatase, chloroplastic [Medicago truncatula]
MS.gene048930	5.79302	0.0121647	up	XP_013447202.1	RING-H2 finger protein ATL22 isoform X1 [Medicago truncatula]
MS.gene68722	4.23536	0.0121661	up	AAB41324.1	class I chitinase [Medicago sativa]
MS.gene24011	9.06272	0.0121916	up	XP_013468408.1	uncharacterized protein LOC25484186 [Medicago truncatula]
MS.gene55421	7.13889	0.0121916	up	AES74997.1	hypothetical protein MTR_6g021860 [Medicago truncatula]
MS.gene027503	6.90961	0.0121916	up	XP_003613416.2	metalloendoproteinase 2-MMP [Medicago truncatula]
MS.gene040571	7.39665	0.0121916	up	XP_003596187.1	elongation factor 2 [Medicago truncatula]
MS.gene040573	7.39665	0.0121916	up	XP_003596187.1	elongation factor 2 [Medicago truncatula]
MS.gene76483	7.39665	0.0121916	up	XP_003596187.1	elongation factor 2 [Medicago truncatula]
MS.gene48249	5.15076	0.0122634	up	XP_013455077.1	pectinesterase 2 [Medicago truncatula]
MS.gene038112	7.99111	0.0122842	up	XP_003617296.1	serine--glyoxylate aminotransferase [Medicago truncatula]
MS.gene46055	3.4245	0.0123742	up	XP_003623195.1	probable glutathione S-transferase [Medicago truncatula]
MS.gene36867	6.88854	0.012732	up	XP_013444914.1	BON1-associated protein 2 [Medicago truncatula]
MS.gene88008	3.74291	0.0127531	up	RHN59456.1	putative protein kinase RLK-Pelle-LRR-XII-1 family [Medicago truncatula]
MS.gene025205	-5.63216	0.0127902	down	KEH16664.1	stress responsive A/B barrel domain protein [Medicago truncatula]
MS.gene044745	4.94739	0.0128258	up	XP_013455748.1	apoptosis-inducing factor homolog A [Medicago truncatula]
MS.gene64806	7.00751	0.0128258	up	XP_003612227.1	SKP1-like protein 1B [Medicago truncatula]
MS.gene48986	-3.66517	0.0130331	down	XP_003605133.2	40S ribosomal protein S13 isoform X1 [Medicago truncatula]
MS.gene049090	3.11379	0.0130531	up	XP_003630746.1	sugar transport protein 14 [Medicago truncatula]
MS.gene033626	6.98836	0.01309	up	XP_003624375.3	uncharacterized protein LOC11435688 [Medicago truncatula]
MS.gene94072	-4.52462	0.0131502	down	XP_003622117.2	uncharacterized protein LOC11439344 isoform X1 [Medicago truncatula]
MS.gene049308	3.08795	0.0131839	up	XP_024633390.1	cytochrome c oxidase assembly protein COX15 [Medicago truncatula]
MS.gene061821	-7.03745	0.0131839	down	XP_003625415.1	WD repeat-containing protein 70 [Medicago truncatula]
MS.gene029383	4.83503	0.0131839	up	XP_013470208.1	uncharacterized protein LOC25485520 [Medicago truncatula]
MS.gene013758	-6.80307	0.0131839	down	XP_013461313.1	uncharacterized protein LOC25489706 [Medicago truncatula]
MS.gene006785	6.96942	0.0132003	up	AES89911.2	S-locus lectin kinase family protein [Medicago truncatula]
MS.gene75689	3.97905	0.0132946	up	XP_003601651.2	cysteine desulfurase 1, chloroplastic [Medicago truncatula]
MS.gene023605	6.40638	0.0134093	up	XP_003629835.1	probable glutathione S-transferase [Medicago truncatula]
MS.gene61430	6.0798	0.0134093	up	RHN52866.1	putative SLC26A/SulP transporter [Medicago truncatula]
MS.gene21723	-8.424	0.0134301	down	XP_003610893.1	late embryogenesis abundant protein At5g17165 [Medicago truncatula]
MS.gene055876	-6.46217	0.0134411	down	------	------
MS.gene95223	4.0675	0.0134507	up	XP_003610008.1	probable xyloglucan endotransglucosylase/hydrolase protein 23 [Medicago truncatula]
MS.gene048118	-6.59966	0.0134507	down	XP_013454940.1	uncharacterized protein LOC25491542 [Medicago truncatula]
MS.gene052320	6.77086	0.013477	up	AES89518.2	glucan endo-1,3-beta-glucosidase [Medicago truncatula]
MS.gene009391	5.56636	0.0134994	up	XP_003598134.2	G-type lectin S-receptor-like serine/threonine-protein kinase At4g27290 [Medicago truncatula]
MS.gene89861	3.65645	0.0135613	up	XP_003611914.2	calcium uniporter protein 2, mitochondrial [Medicago truncatula]
MS.gene90460	7.01562	0.0135613	up	RHN62994.1	hypothetical protein MtrunA17_Chr4g0053491 [Medicago truncatula]
MS.gene041931	7.01562	0.0135613	up	RHN62994.1	hypothetical protein MtrunA17_Chr4g0053491 [Medicago truncatula]
MS.gene44723	5.63969	0.0135613	up	P30074.1;	;AltName: Full=Naringenin-chalcone synthase 2
MS.gene31557	-4.11967	0.0135628	down	XP_003597078.2	protein ODORANT1 [Medicago truncatula]
MS.gene000208	5.1585	0.0135628	up	RHN50986.1	putative Extensin domain-containing protein [Medicago truncatula]
MS.gene067500	-7.45629	0.0135773	down	XP_013465647.1	receptor-like protein kinase [Medicago truncatula]
MS.gene013341	5.39761	0.0135773	up	AES72811.2	WNK kinase [Medicago truncatula]
MS.gene006045	-2.68099	0.0135928	down	XP_013469523.1	50S ribosomal protein L21, chloroplastic [Medicago truncatula]
MS.gene33696	5.37746	0.0135928	up	XP_003604540.2	disease resistance-like protein DSC1 isoform X1 [Medicago truncatula]
MS.gene55207	2.00572	0.0135928	up	XP_003613744.1	sphinganine C4-monooxygenase 1 [Medicago truncatula]
MS.gene64554	-4.87594	0.0136081	down	XP_003623041.1	laccase-17 [Medicago truncatula]
MS.gene69810	-2.23782	0.0136108	down	XP_003596633.1	uncharacterized protein LOC11426355 [Medicago truncatula]
MS.gene54025	6.64988	0.0136386	up	XP_024633094.1	phosphatidylinositol N-acetylglucosaminyltransferase subunit A [Medicago truncatula]
MS.gene67098	4.4917	0.0136386	up	XP_003589236.1	patatin-like protein 2 [Medicago truncatula]
MS.gene92131	3.22199	0.0137416	up	XP_013444720.1	malate synthase, glyoxysomal [Medicago truncatula]
MS.gene034965	-1.77288	0.013797	down	XP_003590415.2	peptidyl-prolyl cis-trans isomerase FKBP16-4, chloroplastic [Medicago truncatula]
MS.gene66422	4.51939	0.0138075	up	XP_013453185.1	receptor-like protein kinase HSL1 isoform X1 [Medicago truncatula]
MS.gene38173	4.42154	0.0138484	up	CAA57782.1	chalcone reductase [Medicago sativa]
MS.gene01482	3.9249	0.0138589	up	XP_003593656.1	NAC domain-containing protein 10 [Medicago truncatula]
MS.gene46419	7.64257	0.0138977	up	XP_013464525.1	geraniol 8-hydroxylase [Medicago truncatula]
MS.gene78011	7.01323	0.0138977	up	XP_003598823.2	isoliquiritigenin 2'-O-methyltransferase [Medicago truncatula]
MS.gene003621	4.02098	0.0139113	up	XP_003607108.1	methylecgonone reductase [Medicago truncatula]
MS.gene03049	4.08273	0.0139356	up	XP_003594554.1	accelerated cell death 11 [Medicago truncatula]
MS.gene00392	2.76182	0.0139356	up	XP_019428473.1	PREDICTED: agamous-like MADS-box protein AGL80 [Lupinus angustifolius]
MS.gene041358	2.76182	0.0139356	up	XP_019428473.1	PREDICTED: agamous-like MADS-box protein AGL80 [Lupinus angustifolius]
MS.gene42829	-3.42493	0.0139444	down	XP_003597211.2	fasciclin-like arabinogalactan protein 11 [Medicago truncatula]
MS.gene068835	-2.40971	0.0139514	down	XP_013459731.1	probable galacturonosyltransferase 15 isoform X2 [Medicago truncatula]
MS.gene22902	-2.67486	0.014052	down	RHN49364.1	putative benzyl alcohol O-benzoyltransferase [Medicago truncatula]
MS.gene043333	3.88903	0.0141107	up	XP_003597072.1	universal stress protein PHOS34 [Medicago truncatula]
MS.gene48760	-9.0299	0.0141755	down	GAU49478.1	hypothetical protein TSUD_181560 [Trifolium subterraneum]
MS.gene047734	7.30895	0.014177	up	XP_003611899.2	CCAAT/enhancer-binding protein zeta [Medicago truncatula]
MS.gene90685	4.54288	0.014177	up	XP_013466113.1	sugar transporter ERD6-like 6 [Medicago truncatula]
MS.gene065289	7.76857	0.0143611	up	XP_003590387.1	uncharacterized protein LOC11430507 [Medicago truncatula]
MS.gene055964	6.54753	0.0144215	up	XP_003625312.1	dirigent protein 2 [Medicago truncatula]
MS.gene021995	5.65932	0.0144627	up	P30074.1;	;AltName: Full=Naringenin-chalcone synthase 2
MS.gene81230	-3.43127	0.0144627	down	XP_003617948.1	chlorophyll a-b binding protein 215, chloroplastic [Medicago truncatula]
MS.gene064270	-8.26412	0.0144627	down	XP_013457951.1	uncharacterized protein LOC25493860 [Medicago truncatula]
MS.gene79584	-5.46907	0.0144694	down	XP_003621222.1	aquaporin NIP2-1 [Medicago truncatula]
MS.gene60088	4.05376	0.0145168	up	XP_013452293.1	uncharacterized protein LOC25497091 [Medicago truncatula]
MS.gene70480	6.43972	0.0145168	up	XP_003601491.1	heavy metal-associated isoprenylated plant protein 46 [Medicago truncatula]
MS.gene012283	7.31294	0.0145864	up	XP_013458487.1	uncharacterized protein LOC25494233 [Medicago truncatula]
MS.gene039679	3.06569	0.0145864	up	GAU42782.1	hypothetical protein TSUD_34260 [Trifolium subterraneum]
MS.gene76300	-9.55637	0.0146042	down	XP_013470184.1	3-ketoacyl-CoA synthase 6 [Medicago truncatula]
MS.gene66447	3.10115	0.0146042	up	XP_003589096.1	zinc finger protein ZAT10 [Medicago truncatula]
MS.gene32187	6.95328	0.0146042	up	XP_003608194.2	internal alternative NAD(P)H-ubiquinone oxidoreductase A1, mitochondrial [Medicago truncatula]
MS.gene97007	8.90434	0.0146042	up	XP_013449892.1	inorganic phosphate transporter 1-4 [Medicago truncatula]
MS.gene069915	-6.48522	0.0146042	down	XP_003597625.1	inactive protein kinase SELMODRAFT_444075 [Medicago truncatula]
MS.gene87181	-4.35505	0.0146042	down	XP_003627179.2	TMV resistance protein N [Medicago truncatula]
MS.gene63578	-7.33586	0.0146117	down	XP_013459365.1	flavin-containing monooxygenase FMO GS-OX-like 8 [Medicago truncatula]
MS.gene49499	-2.19827	0.0146794	down	XP_013446235.1	plastidal glycolate/glycerate translocator 1, chloroplastic isoform X2 [Medicago truncatula]
MS.gene45854	6.09413	0.0146794	up	XP_013455077.1	pectinesterase 2 [Medicago truncatula]
MS.gene066293	-8.91545	0.0146794	down	AES96536.1	homeobox leucine zipper family protein [Medicago truncatula]
MS.gene021910	4.51165	0.0147399	up	RHN44407.1	putative isoflavone-7-O-beta-glucoside 6'-O-malonyltransferase [Medicago truncatula]
MS.gene64213	8.89654	0.0147849	up	RHN77603.1	putative molybdate-transporting ATPase [Medicago truncatula]
MS.gene02254	5.44289	0.0148089	up	RHN71757.1	putative reverse transcriptase, RNA-dependent DNA polymerase [Medicago truncatula]
MS.gene049574	7.08872	0.0149362	up	XP_013460469.1	probable glutathione S-transferase parA [Medicago truncatula]
MS.gene23938	3.39088	0.0149926	up	XP_003603684.2	phosphoenolpyruvate carboxykinase (ATP) [Medicago truncatula]
MS.gene84069	-7.31403	0.0151456	down	XP_003612227.1	SKP1-like protein 1B [Medicago truncatula]
MS.gene007121	2.89419	0.0151456	up	XP_013450220.1	E3 ubiquitin-protein ligase PUB22 [Medicago truncatula]
MS.gene064508	8.92834	0.0151456	up	XP_003616266.1	nudix hydrolase 18, mitochondrial [Medicago truncatula]
MS.gene002998	9.02904	0.0151462	up	KEH36912.1	STIG1-like protein [Medicago truncatula]
MS.gene037587	2.77949	0.0151522	up	XP_013454883.1	ammonium transporter 2 [Medicago truncatula]
MS.gene45523	7.59162	0.015193	up	XP_013465418.1	scarecrow-like protein 30 [Medicago truncatula]
MS.gene91998	3.42471	0.0152309	up	XP_024626526.1	disease resistance protein SUMM2 [Medicago truncatula]
MS.gene08520	-5.01306	0.0152448	down	XP_013444547.1	granule-bound starch synthase 1, chloroplastic/amyloplastic [Medicago truncatula]
MS.gene49206	3.36402	0.0152526	up	XP_003615837.2	cytochrome P450 83B1 [Medicago truncatula]
MS.gene006841	8.72656	0.0154055	up	XP_003607791.1	2-alkenal reductase (NADP(+)-dependent) [Medicago truncatula]
MS.gene09055	4.14137	0.0154401	up	RHN42326.1	putative thebaine 6-O-demethylase [Medicago truncatula]
MS.gene57747	3.85169	0.0154992	up	PNY09053.1	glycoside hydrolase family 18 protein [Trifolium pratense]
MS.gene35364	2.07576	0.0155322	up	KEH38942.1	histone deacetylase 2a, putative [Medicago truncatula]
MS.gene049471	-5.64743	0.0156281	down	XP_013460373.1	spermidine coumaroyl-CoA acyltransferase [Medicago truncatula]
MS.gene036535	4.50008	0.0156322	up	XP_003609582.1	CASP-like protein 1D2 [Medicago truncatula]
MS.gene58945	4.50008	0.0156322	up	XP_003609582.1	CASP-like protein 1D2 [Medicago truncatula]
MS.gene041511	4.50008	0.0156322	up	XP_003609582.1	CASP-like protein 1D2 [Medicago truncatula]
MS.gene50681	4.20918	0.0156322	up	XP_003607108.1	methylecgonone reductase [Medicago truncatula]
MS.gene68225	-4.68926	0.0158035	down	KEH24215.1	Myb/SANT-like DNA-binding domain protein [Medicago truncatula]
MS.gene37982	5.55538	0.0158064	up	XP_003617857.1	ER membrane protein complex subunit 8/9 homolog [Medicago truncatula]
MS.gene007080	7.3804	0.0158377	up	XP_013450261.1	bifunctional aspartate aminotransferase and glutamate/aspartate-prephenate aminotransferase [Medicago truncatula]
MS.gene35839	6.61136	0.0158714	up	XP_003596948.2	cellulose synthase-like protein H1 [Medicago truncatula]
MS.gene028399	5.38785	0.0158714	up	XP_013457235.1	WAT1-related protein At1g68170 isoform X1 [Medicago truncatula]
MS.gene026780	3.43972	0.0158902	up	XP_013454666.1	uncharacterized protein LOC25491320 [Medicago truncatula]
MS.gene016571	-6.65821	0.0159179	down	RHN75922.1	putative glycosidase [Medicago truncatula]
MS.gene063874	6.7453	0.0159179	up	AET02528.2	cysteine-rich receptor-like kinase [Medicago truncatula]
MS.gene32408	6.26981	0.0159356	up	XP_013466274.1	LEAF RUST 10 DISEASE-RESISTANCE LOCUS RECEPTOR-LIKE PROTEIN KINASE-like 2.4 [Medicago truncatula]
MS.gene043974	6.64572	0.0159392	up	RHN77374.1	putative transcription factor B3-Domain family [Medicago truncatula]
MS.gene97113	5.14431	0.0159561	up	XP_003605649.2	isoflavone 2'-hydroxylase [Medicago truncatula]
MS.gene47363	5.88409	0.0160336	up	XP_003590387.1	uncharacterized protein LOC11430507 [Medicago truncatula]
MS.gene32718	7.0962	0.0160494	up	XP_003603267.1	probable protein phosphatase 2C 59 [Medicago truncatula]
MS.gene84554	4.48313	0.0161234	up	XP_003623208.1	probable glutathione S-transferase [Medicago truncatula]
MS.gene40247	6.06471	0.0162963	up	XP_003603644.1	receptor-like protein kinase 5 [Medicago truncatula]
MS.gene049592	-4.98738	0.0163575	down	XP_024634185.1	uncharacterized protein LOC11438061 isoform X2 [Medicago truncatula]
MS.gene97881	6.96856	0.0164623	up	XP_013447818.1	uncharacterized protein LOC25499818 [Medicago truncatula]
MS.gene003427	2.58421	0.0164763	up	KEH30582.1	serine carboxypeptidase-like protein [Medicago truncatula]
MS.gene43519	-6.09235	0.0164763	down	GAU18827.1	hypothetical protein TSUD_228170 [Trifolium subterraneum]
MS.gene73567	5.66842	0.0164763	up	RHN52765.1	putative glycerophosphodiester phosphodiesterase, protein kinase RLK-Pelle-LRK10L-2 family [Medicago truncatula]
MS.gene019145	-2.62253	0.0165582	down	XP_013446100.1	caffeic acid 3-O-methyltransferase isoform X1 [Medicago truncatula]
MS.gene49182	5.32183	0.0166034	up	XP_003592154.1	acidic endochitinase [Medicago truncatula]
MS.gene053638	8.91649	0.0166826	up	AES90515.1	branched-chain amino acid aminotransferase [Medicago truncatula]
MS.gene042198	-4.87836	0.0166826	down	XP_003610423.1	uncharacterized protein LOC11437577 [Medicago truncatula]
MS.gene004682	4.97948	0.0166826	up	RHN80197.1	putative nepenthesin [Medicago truncatula]
MS.gene024187	4.49531	0.0166826	up	AES80593.2	wall associated kinase-like protein [Medicago truncatula]
MS.gene057903	4.34089	0.0167635	up	XP_003610008.1	probable xyloglucan endotransglucosylase/hydrolase protein 23 [Medicago truncatula]
MS.gene44285	3.33378	0.0167942	up	XP_003613110.1	protein DMR6-LIKE OXYGENASE 1 isoform X1 [Medicago truncatula]
MS.gene96526	-2.07054	0.0168186	down	XP_003614503.2	CTL-like protein DDB_G0274487 [Medicago truncatula]
MS.gene01272	3.96532	0.0168426	up	RHN71757.1	putative reverse transcriptase, RNA-dependent DNA polymerase [Medicago truncatula]
MS.gene32015	5.17384	0.0168426	up	RHN62374.1	hypothetical protein MtrunA17_Chr4g0046731 [Medicago truncatula]
MS.gene41003	6.81811	0.0168426	up	XP_013464525.1	geraniol 8-hydroxylase [Medicago truncatula]
MS.gene42247	-8.80209	0.0168426	down	XP_003624883.1	nascent polypeptide-associated complex subunit alpha-like protein 1 [Medicago truncatula]
MS.gene70874	-3.57423	0.016907	down	ABD32625.1	hypothetical protein MtrDRAFT_AC150207g15v2 [Medicago truncatula]
MS.gene04745	6.41923	0.0169744	up	XP_013447324.1	protein NRT1/ PTR FAMILY 1.1 [Medicago truncatula]
MS.gene058178	7.41862	0.0169849	up	XP_003594831.1	disease resistance response protein DRRG49-C [Medicago truncatula]
MS.gene004964	8.89412	0.0169849	up	XP_013468859.1	plant UBX domain-containing protein 10 [Medicago truncatula]
MS.gene09775	3.16781	0.0169849	up	RHN48488.1	putative phenylalanine ammonia-lyase [Medicago truncatula]
MS.gene026636	5.57972	0.0169967	up	AES59827.1	GDSL-like lipase/acylhydrolase [Medicago truncatula]
MS.gene62943	6.86949	0.0170618	up	XP_013468491.1	chromatin modification-related protein MEAF6 [Medicago truncatula]
MS.gene047632	-5.97268	0.0171164	down	XP_013453497.1	zeaxanthin epoxidase, chloroplastic [Medicago truncatula]
MS.gene51032	-2.73579	0.0171372	down	XP_013457871.1	protein NRT1/ PTR FAMILY 2.9 [Medicago truncatula]
MS.gene58268	3.51792	0.0171915	up	XP_003627601.2	(+)-neomenthol dehydrogenase isoform X1 [Medicago truncatula]
MS.gene08754	7.1233	0.0173047	up	XP_003606369.2	uncharacterized protein LOC11410743 isoform X2 [Medicago truncatula]
MS.gene015467	7.00902	0.0173047	up	XP_003611190.1	subtilisin-like protease SBT1.7 [Medicago truncatula]
MS.gene063197	-8.79804	0.0173672	down	XP_004497988.1	VAN3-binding protein-like [Cicer arietinum]
MS.gene80424	5.23906	0.0174106	up	XP_003615209.1	putative receptor-like protein kinase At4g00960 [Medicago truncatula]
MS.gene018202	4.40372	0.0174234	up	RHN50340.1	putative proline dehydrogenase [Medicago truncatula]
MS.gene067306	2.82058	0.0174234	up	AET01997.2	cytochrome b5-like heme/steroid-binding domain protein [Medicago truncatula]
MS.gene79276	4.7504	0.0174259	up	XP_013468494.1	ethylene-responsive transcription factor 1B [Medicago truncatula]
MS.gene01859	6.21663	0.0174518	up	XP_013462752.1	basic 7S globulin 2 [Medicago truncatula]
MS.gene61492	8.93846	0.0174635	up	XP_003609290.1	uncharacterized protein LOC11439716 [Medicago truncatula]
MS.gene28056	3.2771	0.0174705	up	GAU19119.1	hypothetical protein TSUD_79420 [Trifolium subterraneum]
MS.gene21315	-4.32349	0.0174964	down	XP_024639897.1	kinesin-like protein KIN-4C isoform X1 [Medicago truncatula]
MS.gene25530	5.12659	0.0175207	up	XP_013445634.1	G-type lectin S-receptor-like serine/threonine-protein kinase At4g27290 [Medicago truncatula]
MS.gene64687	5.75418	0.017521	up	CAA41106.1	isoflavone reductase [Medicago sativa]
MS.gene94260	6.76397	0.0175957	up	XP_003623171.2	probable glutathione S-transferase [Medicago truncatula]
MS.gene08408	4.1811	0.0175957	up	XP_013457401.1	isoflavone 3'-hydroxylase-like [Medicago truncatula]
MS.gene034636	4.35952	0.0177654	up	KEH41788.1	adenine nucleotide alpha hydrolase superfamily protein [Medicago truncatula]
MS.gene41015	7.42646	0.0177654	up	XP_003590314.1	dirigent protein 21 [Medicago truncatula]
MS.gene22986	6.42669	0.017879	up	XP_003625904.1	bifunctional protein FolD 2 [Medicago truncatula]
MS.gene048245	-6.87632	0.0178959	down	XP_013462938.1	pollen-specific leucine-rich repeat extensin-like protein 1 [Medicago truncatula]
MS.gene41567	5.65414	0.0180445	up	XP_013460384.1	cationic peroxidase 1 [Medicago truncatula]
MS.gene019386	5.4426	0.0180445	up	XP_003627669.2	cytochrome P450 704C1 [Medicago truncatula]
MS.gene71027	7.52534	0.0181253	up	XP_003626314.1	basic 7S globulin [Medicago truncatula]
MS.gene47357	6.40383	0.0181551	up	PNX96435.1	replication factor-A carboxy-terminal domain protein [Trifolium pratense]
MS.gene70503	3.38616	0.0181551	up	KEH35193.1	VQ motif protein [Medicago truncatula]
MS.gene014500	1.98859	0.0181551	up	XP_013462140.1	glucose-1-phosphate adenylyltransferase large subunit 1 [Medicago truncatula]
MS.gene89104	5.19872	0.0181756	up	XP_013465529.1	stress response protein NST1 [Medicago truncatula]
MS.gene038215	9.09753	0.0182168	up	XP_003617296.1	serine--glyoxylate aminotransferase [Medicago truncatula]
MS.gene69333	-4.26456	0.0184711	down	RHN57256.1	putative RNA recognition motif domain-containing protein [Medicago truncatula]
MS.gene79426	6.76693	0.0184787	up	XP_003598948.2	flavonoid 3'-monooxygenase [Medicago truncatula]
MS.gene007097	-8.7872	0.0184935	down	XP_013450245.1	WD repeat-containing protein 74 [Medicago truncatula]
MS.gene044664	6.57454	0.0185014	up	XP_013459015.1	G-type lectin S-receptor-like serine/threonine-protein kinase At4g27290 isoform X2 [Medicago truncatula]
MS.gene78843	3.47145	0.018512	up	XP_003598178.1	hexose carrier protein HEX6 [Medicago truncatula]
MS.gene20090	1.97701	0.0185354	up	XP_024630531.1	transcription factor GTE11-like [Medicago truncatula]
MS.gene38706	5.46975	0.018843	up	XP_003603061.2	uncharacterized acetyltransferase At3g50280 [Medicago truncatula]
MS.gene28723	6.52324	0.0189136	up	XP_013457292.1	berberine bridge enzyme-like 28 [Medicago truncatula]
MS.gene41107	-3.60054	0.0189351	down	XP_013456166.1	universal stress protein PHOS32 [Medicago truncatula]
MS.gene84464	-5.61154	0.0190246	down	XP_013444565.1	probable purine permease 5 isoform X2 [Medicago truncatula]
MS.gene23127	6.17525	0.0190802	up	GAU11476.1	hypothetical protein TSUD_344660 [Trifolium subterraneum]
MS.gene024782	4.13141	0.0191504	up	XP_003610843.1	4-coumarate--CoA ligase 2 [Medicago truncatula]
MS.gene050767	-7.09614	0.0191949	down	XP_013450440.1	psbP domain-containing protein 1, chloroplastic [Medicago truncatula]
MS.gene056880	4.14207	0.0191949	up	AFK46273.1	unknown [Medicago truncatula]
MS.gene70835	-2.09857	0.0192361	down	XP_024640052.1	uncharacterized protein LOC11421452 isoform X1 [Medicago truncatula]
MS.gene030148	4.18252	0.0193244	up	XP_003609867.1	pto-interacting protein 1 [Medicago truncatula]
MS.gene97216	6.55666	0.0195223	up	RHN44379.1	putative UDP-glucuronosyl/UDP-glucosyltransferase [Medicago truncatula]
MS.gene058941	-4.47472	0.0195745	down	XP_003597242.1	uncharacterized protein LOC11418064 [Medicago truncatula]
MS.gene48475	4.73747	0.0195752	up	XP_003602997.3	uncharacterized protein LOC11421427 [Medicago truncatula]
MS.gene021174	-8.81797	0.0195752	down	XP_013456166.1	universal stress protein PHOS32 [Medicago truncatula]
MS.gene058172	4.92881	0.0197474	up	ADB44209.1	harvest-induced protein [Medicago sativa]
MS.gene55469	4.60731	0.0197608	up	XP_013451392.1	lysine histidine transporter 1 [Medicago truncatula]
MS.gene002275	6.90943	0.0197608	up	XP_003593337.1	cytochrome P450 89A2 [Medicago truncatula]
MS.gene98154	-8.24112	0.0197608	down	AES86346.2	hypothetical protein MTR_4g005970 [Medicago truncatula]
MS.gene001962	2.98528	0.0197608	up	XP_013446279.1	isoflavone reductase homolog [Medicago truncatula]
MS.gene23090	4.59217	0.0197739	up	XP_013450226.1	syntaxin-121 [Medicago truncatula]
MS.gene028011	8.78886	0.0198717	up	XP_003612702.1	26S proteasome non-ATPase regulatory subunit 13 homolog B [Medicago truncatula]
MS.gene85613	2.28883	0.0198862	up	XP_003595227.1	IQ domain-containing protein IQM1 [Medicago truncatula]
MS.gene08513	-2.67662	0.0198862	down	XP_013444537.1	protein CURVATURE THYLAKOID 1B, chloroplastic [Medicago truncatula]
MS.gene01405	6.77616	0.0200799	up	XP_003593532.2	mediator of RNA polymerase II transcription subunit 16 [Medicago truncatula]
MS.gene048564	-2.85544	0.0200799	down	XP_003599325.1	cinnamoyl-CoA reductase 1 [Medicago truncatula]
MS.gene51071	-2.12427	0.0200808	down	XP_003608984.1	uncharacterized protein LOC11439136 [Medicago truncatula]
MS.gene051434	-4.69957	0.0201167	down	XP_024639171.1	uncharacterized protein LOC25483957 [Medicago truncatula]
MS.gene91775	5.81411	0.0201908	up	XP_003595279.1	serine/threonine-protein kinase RIPK [Medicago truncatula]
MS.gene27827	4.03347	0.0203227	up	XP_003629812.2	probable WRKY transcription factor 65 isoform X1 [Medicago truncatula]
MS.gene058219	5.92506	0.0203227	up	ABD32327.1	Glycoside hydrolase, family 17 [Medicago truncatula]
MS.gene28581	6.49899	0.0204298	up	RHN42223.1	putative P-loop containing nucleoside triphosphate hydrolase, leucine-rich repeat domain, L [Medicago truncatula]
MS.gene01396	4.96095	0.0204497	up	AAP33165.1	polyphenol oxidase [Medicago sativa]
MS.gene006382	-4.27443	0.0206001	down	AAK63815.1	early light inducible protein [Medicago sativa]
MS.gene00411	-4.33474	0.0206087	down	XP_013449268.1	uncharacterized protein LOC25498858 isoform X1 [Medicago truncatula]
MS.gene024609	-2.88932	0.0206529	down	RHN49364.1	putative benzyl alcohol O-benzoyltransferase [Medicago truncatula]
MS.gene34409	-5.75421	0.0206529	down	AAK63815.1	early light inducible protein [Medicago sativa]
MS.gene35896	4.12715	0.0207279	up	XP_003615837.2	cytochrome P450 83B1 [Medicago truncatula]
MS.gene41580	-4.97357	0.0207731	down	XP_013460373.1	spermidine coumaroyl-CoA acyltransferase [Medicago truncatula]
MS.gene85720	-7.01488	0.0207731	down	AEX20346.1	spermidine synthase [Medicago sativa]
MS.gene066085	5.41258	0.0207731	up	XP_003608997.2	hypersensitive-induced reaction 1 protein [Medicago truncatula]
MS.gene055960	2.98523	0.0207731	up	XP_003625315.1	dirigent protein 2 [Medicago truncatula]
MS.gene059337	-2.60763	0.0207731	down	XP_013461534.1	UDP-xylose transporter 3 [Medicago truncatula]
MS.gene032492	-7.20603	0.0207731	down	XP_013447857.1	protein-tyrosine-phosphatase MKP1 [Medicago truncatula]
MS.gene007495	8.67996	0.0208199	up	XP_003625596.1	cell number regulator 8 [Medicago truncatula]
MS.gene069679	-1.64839	0.0209893	down	XP_013452780.1	glutamate decarboxylase [Medicago truncatula]
MS.gene22737	-5.34575	0.0210832	down	RHN49591.1	putative tripeptidyl-peptidase II [Medicago truncatula]
MS.gene070637	4.41395	0.0211671	up	XP_003621252.1	probable calcium-binding protein CML45 [Medicago truncatula]
MS.gene003426	2.64554	0.0212685	up	KEH30582.1	serine carboxypeptidase-like protein [Medicago truncatula]
MS.gene66373	-8.62887	0.0213008	down	XP_003620774.1	glutathione hydrolase 3 isoform X1 [Medicago truncatula]
MS.gene064971	-2.21341	0.02136	down	XP_013467168.1	uncharacterized protein LOC25483068 [Medicago truncatula]
MS.gene01149	6.10343	0.0213847	up	XP_003593162.1	aminotransferase ALD1, chloroplastic [Medicago truncatula]
MS.gene58584	6.60777	0.0214892	up	XP_003613416.2	metalloendoproteinase 2-MMP [Medicago truncatula]
MS.gene017902	3.58402	0.0215818	up	PNX92798.1	disease resistance protein rga2-like [Trifolium pratense]
MS.gene056312	5.44321	0.02168	up	XP_003621538.1	chalcone synthase 2 [Medicago truncatula]
MS.gene017098	3.92942	0.0217189	up	XP_003617423.1	probable WRKY transcription factor 71 [Medicago truncatula]
MS.gene69128	-2.54602	0.0217189	down	XP_013462104.1	protein BRASSINAZOLE-RESISTANT 1 [Medicago truncatula]
MS.gene048048	-6.81465	0.0218425	down	XP_024635295.1	uncharacterized protein LOC25489702 isoform X2 [Medicago truncatula]
MS.gene061534	5.22189	0.0218425	up	AES98296.2	transcription initiation factor IIA subunit 2 [Medicago truncatula]
MS.gene89044	3.20967	0.0219323	up	AFK47501.1	unknown [Medicago truncatula]
MS.gene004467	-8.60088	0.0219323	down	RHN72323.1	putative NAD(P)-binding domain-containing protein [Medicago truncatula]
MS.gene053601	5.97206	0.0219323	up	XP_003608367.1	L-type lectin-domain containing receptor kinase IX.1 [Medicago truncatula]
MS.gene25168	2.64968	0.022222	up	XP_013466596.1	sec14 cytosolic factor isoform X1 [Medicago truncatula]
MS.gene09042	-2.14712	0.0222554	down	XP_013446555.1	mannosyl-oligosaccharide glucosidase GCS1 [Medicago truncatula]
MS.gene87103	-3.60779	0.0222704	down	XP_003623622.1	uncharacterized protein LOC11427259 [Medicago truncatula]
MS.gene51766	-3.60779	0.0222704	down	XP_003623622.1	uncharacterized protein LOC11427259 [Medicago truncatula]
MS.gene29874	4.11501	0.0223121	up	XP_003599872.2	uncharacterized protein LOC11413574 isoform X2 [Medicago truncatula]
MS.gene002566	4.86381	0.0223506	up	XP_003593767.1	protein spotted leaf 11 [Medicago truncatula]
MS.gene01552	4.86381	0.0223506	up	XP_003593767.1	protein spotted leaf 11 [Medicago truncatula]
MS.gene018418	4.07754	0.0223721	up	XP_013452293.1	uncharacterized protein LOC25497091 [Medicago truncatula]
MS.gene65285	5.98026	0.0224337	up	ABD32327.1	Glycoside hydrolase, family 17 [Medicago truncatula]
MS.gene016648	2.87787	0.0224337	up	XP_003627756.1	flavin-containing monooxygenase FMO GS-OX5 [Medicago truncatula]
MS.gene062038	8.63254	0.0224337	up	XP_024639003.1	uncharacterized protein LOC112421721 [Medicago truncatula]
MS.gene008570	-5.50192	0.0224423	down	XP_013460373.1	spermidine coumaroyl-CoA acyltransferase [Medicago truncatula]
MS.gene78356	6.21135	0.0224423	up	XP_003597482.1	beta-glucosidase 12 isoform X1 [Medicago truncatula]
MS.gene20582	3.31166	0.0224648	up	XP_003618377.1	ABC transporter B family member 15 [Medicago truncatula]
MS.gene58913	-1.93357	0.0225619	down	XP_013442682.1	beta-glucosidase 44 [Medicago truncatula]
MS.gene025643	3.82495	0.0226311	up	XP_013450194.1	NDR1/HIN1-like protein 10 [Medicago truncatula]
MS.gene008956	-8.61895	0.0226311	down	XP_003628882.1	probable mannitol dehydrogenase [Medicago truncatula]
MS.gene020695	4.06196	0.0226311	up	GAU28392.1	hypothetical protein TSUD_257200 [Trifolium subterraneum]
MS.gene62432	8.63508	0.0227494	up	XP_003609290.1	uncharacterized protein LOC11439716 [Medicago truncatula]
MS.gene44722	5.18176	0.0227743	up	P30074.1;	;AltName: Full=Naringenin-chalcone synthase 2
MS.gene016470	8.79389	0.0227852	up	AET02528.2	cysteine-rich receptor-like kinase [Medicago truncatula]
MS.gene23161	-3.20382	0.0228527	down	XP_024626678.1	uncharacterized protein LOC25498377 [Medicago truncatula]
MS.gene008842	-2.05851	0.0230719	down	XP_013446178.1	F-box/kelch-repeat protein At1g23390 [Medicago truncatula]
MS.gene58308	-4.33659	0.0231886	down	XP_013444907.1	RAP domain-containing protein, chloroplastic [Medicago truncatula]
MS.gene67232	-4.25649	0.0231886	down	XP_003629958.1	ferredoxin, leaf L-A [Medicago truncatula]
MS.gene030942	-4.25649	0.0231886	down	XP_003629958.1	ferredoxin, leaf L-A [Medicago truncatula]
MS.gene030944	-4.25649	0.0231886	down	XP_003629958.1	ferredoxin, leaf L-A [Medicago truncatula]
MS.gene47889	-4.25649	0.0231886	down	XP_003629958.1	ferredoxin, leaf L-A [Medicago truncatula]
MS.gene015910	5.00435	0.0232264	up	KEH39790.1	GGL domain protein [Medicago truncatula]
MS.gene81065	8.6517	0.023312	up	XP_013444505.1	probable inactive purple acid phosphatase 29 isoform X1 [Medicago truncatula]
MS.gene74534	-2.71534	0.023375	down	XP_013463016.1	probable LRR receptor-like serine/threonine-protein kinase At4g20940 [Medicago truncatula]
MS.gene46383	-3.31397	0.0234695	down	XP_013457558.1	beta-amylase 3, chloroplastic [Medicago truncatula]
MS.gene82403	8.87222	0.0234695	up	XP_024636830.1	LOW QUALITY PROTEIN: uncharacterized protein LOC11445075 [Medicago truncatula]
MS.gene48829	-2.97232	0.0235272	down	RHN59411.1	putative plant lipid transfer protein/Par allergen [Medicago truncatula]
MS.gene47450	-5.09249	0.0235272	down	XP_024639171.1	uncharacterized protein LOC25483957 [Medicago truncatula]
MS.gene40433	6.55307	0.0235424	up	XP_003620328.1	uncharacterized protein At4g15970 [Medicago truncatula]
MS.gene069575	-8.48135	0.0237202	down	XP_013447177.1	uncharacterized protein LOC25502168 [Medicago truncatula]
MS.gene39648	-3.21437	0.0237202	down	XP_003607975.2	abscisic acid 8'-hydroxylase 4 [Medicago truncatula]
MS.gene40699	3.57819	0.0237202	up	XP_003603644.1	receptor-like protein kinase 5 [Medicago truncatula]
MS.gene064749	-3.11641	0.0237602	down	XP_003603744.1	probable diphthine methyl ester synthase [Medicago truncatula]
MS.gene031558	2.3488	0.0237853	up	XP_003607653.1	protein disulfide-isomerase 5-4 [Medicago truncatula]
MS.gene73833	8.48106	0.0237864	up	XP_004293968.1	PREDICTED: 60S ribosomal protein L11 [Fragaria vesca subsp. vesca]
MS.gene006428	3.82165	0.0238932	up	KEH43840.1	homocysteine S-methyltransferase-like protein [Medicago truncatula]
MS.gene47318	-2.66057	0.0239718	down	XP_013451552.1	5-methyltetrahydropteroyltriglutamate--homocysteine methyltransferase 1 [Medicago truncatula]
MS.gene90201	3.56663	0.0239718	up	XP_003608413.1	RING-H2 finger protein ATL54 [Medicago truncatula]
MS.gene053561	3.56663	0.0239718	up	XP_003608413.1	RING-H2 finger protein ATL54 [Medicago truncatula]
MS.gene97081	-2.66501	0.0240305	down	RHN59586.1	putative transcription regulator GNAT family [Medicago truncatula]
MS.gene69361	-8.49493	0.0241759	down	XP_003603835.1	uncharacterized protein At1g76070 [Medicago truncatula]
MS.gene053549	5.24684	0.024338	up	XP_003608431.1	ABC transporter G family member 11 [Medicago truncatula]
MS.gene44941	6.05157	0.0243607	up	RHN42223.1	putative P-loop containing nucleoside triphosphate hydrolase, leucine-rich repeat domain, L [Medicago truncatula]
MS.gene59472	-2.14793	0.024362	down	XP_003612176.1	chaperone protein dnaJ 11, chloroplastic [Medicago truncatula]
MS.gene24453	5.7177	0.0244166	up	ABD33275.2	progesterone 5-beta-reductase, putative [Medicago truncatula]
MS.gene97219	8.64274	0.0245337	up	RHN44379.1	putative UDP-glucuronosyl/UDP-glucosyltransferase [Medicago truncatula]
MS.gene017001	7.99487	0.0245337	up	XP_003617296.1	serine--glyoxylate aminotransferase [Medicago truncatula]
MS.gene55040	3.42768	0.0246162	up	XP_003624364.2	uncharacterized protein LOC11438961 [Medicago truncatula]
MS.gene023776	3.05033	0.0246452	up	XP_003615455.1	cysteine-rich receptor-like protein kinase 10 [Medicago truncatula]
MS.gene002455	2.95947	0.0246735	up	XP_003593582.1	uncharacterized protein LOC11423944 [Medicago truncatula]
MS.gene52469	2.5331	0.0246821	up	XP_003622423.1	glucose-6-phosphate 1-dehydrogenase, cytoplasmic isoform [Medicago truncatula]
MS.gene046499	-6.35458	0.0248359	down	XP_003608621.1	uncharacterized protein LOC11413430 [Medicago truncatula]
MS.gene43511	-5.75526	0.0248937	down	AES78653.2	hypothetical protein MTR_7g037680 [Medicago truncatula]
MS.gene017554	6.90158	0.024986	up	XP_003629183.2	protein STRICTOSIDINE SYNTHASE-LIKE 6 [Medicago truncatula]
MS.gene052315	4.82386	0.0250986	up	XP_003607315.1	glucan endo-1,3-beta-glucosidase [Medicago truncatula]
MS.gene01027	4.82086	0.0250986	up	XP_013462840.1	5'-adenylylsulfate reductase 3, chloroplastic [Medicago truncatula]
MS.gene06481	8.62723	0.0250986	up	XP_003602484.1	60S ribosomal protein L6 [Medicago truncatula]
MS.gene60166	-4.17988	0.0253179	down	RHN63082.1	putative xyloglucan:xyloglucosyl transferase, Xyloglucan-specific endo-beta-1,4-glucanase [Medicago truncatula]
MS.gene36267	3.86252	0.0253598	up	RHN76449.1	putative maltose-transporting ATPase [Medicago truncatula]
MS.gene63052	4.97553	0.0253598	up	XP_003614608.1	endonuclease 2 [Medicago truncatula]
MS.gene69611	2.66895	0.0253598	up	XP_003612737.2	probable rRNA-processing protein EBP2 homolog [Medicago truncatula]
MS.gene022173	-6.70612	0.0253598	down	AES76151.1	GNAT family acetyltransferase [Medicago truncatula]
MS.gene23490	5.27154	0.0255386	up	XP_013449892.1	inorganic phosphate transporter 1-4 [Medicago truncatula]
MS.gene003090	-5.9268	0.0255917	down	XP_003594243.1	inositol-phosphate phosphatase [Medicago truncatula]
MS.gene030708	-4.93451	0.0257034	down	XP_003630122.2	violaxanthin de-epoxidase, chloroplastic [Medicago truncatula]
MS.gene021477	-1.74634	0.0258328	down	XP_003588551.1	BURP domain protein RD22 [Medicago truncatula]
MS.gene054079	2.96334	0.0258607	up	XP_013466331.1	rust resistance kinase Lr10 [Medicago truncatula]
MS.gene049229	4.99003	0.0259017	up	XP_013461597.1	protein HESO1 isoform X1 [Medicago truncatula]
MS.gene68121	4.68282	0.0259196	up	AAB41324.1	class I chitinase [Medicago sativa]
MS.gene059932	4.7991	0.0259196	up	RHN63456.1	putative PB1 domain, Zinc finger, ZZ-type, Next to BRCA1, central domain-containing protein [Medicago truncatula]
MS.gene46919	4.65725	0.0259196	up	XP_003590328.1	syntaxin-121 [Medicago truncatula]
MS.gene053359	-2.31607	0.0259398	down	XP_013466058.1	uncharacterized protein LOC25482104 isoform X2 [Medicago truncatula]
MS.gene024864	-8.44596	0.0260393	down	XP_003610733.1	uncharacterized protein LOC11441091 [Medicago truncatula]
MS.gene037807	4.64798	0.0260749	up	AFK47528.1	unknown [Medicago truncatula]
MS.gene72248	3.86135	0.0261065	up	XP_013441908.1	hydroquinone glucosyltransferase [Medicago truncatula]
MS.gene42415	3.60411	0.0261065	up	XP_003623778.1	geraniol 8-hydroxylase [Medicago truncatula]
MS.gene008328	8.52215	0.0262617	up	XP_003610492.1	probable tyrosine-protein phosphatase DSP4 [Medicago truncatula]
MS.gene69069	2.20781	0.0265549	up	KEH29624.1	strubbelig receptor family protein [Medicago truncatula]
MS.gene72187	3.45904	0.0265549	up	XP_013447000.1	protein P21 [Medicago truncatula]
MS.gene030442	3.45904	0.0265549	up	XP_013447000.1	protein P21 [Medicago truncatula]
MS.gene87797	8.43192	0.0265549	up	XP_013448643.1	protein XRI1 [Medicago truncatula]
MS.gene65675	-2.94757	0.0267179	down	XP_003614614.1	pheophytinase, chloroplastic [Medicago truncatula]
MS.gene80329	-2.14673	0.0267892	down	XP_003595539.1	probable inositol transporter 2 [Medicago truncatula]
MS.gene97376	4.79937	0.0267937	up	KYP44147.1	F-box protein At3g54460 family [Cajanus cajan]
MS.gene031625	1.99904	0.0270714	up	XP_003607565.1	protein trichome birefringence-like 39 [Medicago truncatula]
MS.gene90896	8.4005	0.0272699	up	XP_003592856.1	non-structural maintenance of chromosomes element 4 homolog A [Medicago truncatula]
MS.gene007629	-1.96404	0.0272745	down	KEH30062.1	E3 SUMO-protein ligase SIZ1 [Medicago truncatula]
MS.gene031814	8.69558	0.0274612	up	AES89518.2	glucan endo-1,3-beta-glucosidase [Medicago truncatula]
MS.gene057532	-2.52135	0.0275939	down	XP_003621390.2	chaperone protein ClpB3, chloroplastic isoform X1 [Medicago truncatula]
MS.gene66532	-2.80078	0.027603	down	KEH17045.1	CDGSH iron-sulfur domain protein [Medicago truncatula]
MS.gene024894	2.7999	0.027702	up	RHN53283.1	putative carboxylesterase, 2-hydroxyisoflavanone dehydratase [Medicago truncatula]
MS.gene87762	5.17675	0.0279618	up	XP_003623546.1	protein LURP-one-related 10 [Medicago truncatula]
MS.gene037409	8.4774	0.0279618	up	XP_013470430.1	elongator complex protein 1 isoform X1 [Medicago truncatula]
MS.gene37634	-4.92949	0.0279828	down	XP_004513523.1	1-aminocyclopropane-1-carboxylate oxidase homolog 1-like [Cicer arietinum]
MS.gene47126	3.3302	0.0284442	up	ACP74154.1	chitinase class III-1 [Medicago sativa]
MS.gene072354	-7.55988	0.0284442	down	XP_003625189.1	probably inactive leucine-rich repeat receptor-like protein kinase At5g06940 [Medicago truncatula]
MS.gene79004	8.37336	0.0284442	up	XP_003613416.2	metalloendoproteinase 2-MMP [Medicago truncatula]
MS.gene30395	8.38491	0.0284604	up	XP_003627295.1	E3 ubiquitin-protein ligase SPL2 [Medicago truncatula]
MS.gene050128	-4.81114	0.0286821	down	XP_003606367.1	cytokinin riboside 5'-monophosphate phosphoribohydrolase LOG1 [Medicago truncatula]
MS.gene009464	-4.87001	0.0286821	down	XP_003598274.2	choline/ethanolaminephosphotransferase 1 [Medicago truncatula]
MS.gene030208	-4.64341	0.0289186	down	XP_003609915.1	protein TIFY 3 [Medicago truncatula]
MS.gene89262	8.5188	0.0289497	up	XP_003623168.1	probable glutathione S-transferase [Medicago truncatula]
MS.gene040551	5.21819	0.0289831	up	XP_003596151.2	transcription factor JUNGBRUNNEN 1 [Medicago truncatula]
MS.gene065089	4.29574	0.0289831	up	XP_013470231.1	uncharacterized protein LOC25485541 [Medicago truncatula]
MS.gene49610	2.70776	0.0289872	up	XP_003613544.1	thioredoxin H2 [Medicago truncatula]
MS.gene042199	-2.27835	0.0289872	down	XP_003610423.1	uncharacterized protein LOC11437577 [Medicago truncatula]
MS.gene018115	-2.04002	0.0289872	down	XP_003612421.1	3-hydroxy-3-methylglutaryl-coenzyme A reductase 1 [Medicago truncatula]
MS.gene039580	-2.64603	0.0289872	down	XP_003598421.1	protein MAINTENANCE OF PSII UNDER HIGH LIGHT 1 [Medicago truncatula]
MS.gene042080	4.70907	0.0290296	up	XP_013458668.1	uncharacterized protein LOC25494330 [Medicago truncatula]
MS.gene073792	6.99951	0.0291068	up	XP_013468254.1	probable LRR receptor-like serine/threonine-protein kinase At1g67720 [Medicago truncatula]
MS.gene028338	2.55988	0.0292158	up	XP_013457315.1	small RNA 2'-O-methyltransferase [Medicago truncatula]
MS.gene75657	8.37249	0.0292158	up	XP_003601704.1	receptor-like kinase TMK4 [Medicago truncatula]
MS.gene00177	3.57296	0.0293739	up	XP_003594771.2	glucan endo-1,3-beta-glucosidase, basic isoform [Medicago truncatula]
MS.gene29408	4.4135	0.0293739	up	AFK44895.1	unknown [Medicago truncatula]
MS.gene041510	-6.50975	0.0294595	down	XP_003609581.1	uncharacterized protein LOC11415166 [Medicago truncatula]
MS.gene46441	3.69823	0.0295937	up	XP_003590328.1	syntaxin-121 [Medicago truncatula]
MS.gene014603	8.99899	0.0296261	up	XP_003603644.1	receptor-like protein kinase 5 [Medicago truncatula]
MS.gene012372	3.79041	0.0296918	up	CAT79815.1	Rop-interacting receptor-like cytoplasmic kinase 1 [Medicago truncatula]
MS.gene072183	4.83507	0.029854	up	XP_024628222.1	probable LRR receptor-like serine/threonine-protein kinase At1g05700 [Medicago truncatula]
MS.gene90695	2.44969	0.029877	up	XP_013466127.1	uncharacterized protein LOC25482161 [Medicago truncatula]
MS.gene045451	5.24499	0.029877	up	XP_003607639.2	F-box protein At4g22280 [Medicago truncatula]
MS.gene012861	3.18271	0.029877	up	XP_024635917.1	uncharacterized protein LOC25489979 [Medicago truncatula]
MS.gene057221	5.92916	0.0299301	up	AES76291.1	hypothetical protein MTR_6g075040 [Medicago truncatula]
MS.gene058175	6.94221	0.0301614	up	XP_003594836.1	class-10 pathogenesis-related protein 1-like [Medicago truncatula]
MS.gene61263	6.63522	0.0301661	up	XP_013457577.1	potassium transporter 5 [Medicago truncatula]
MS.gene028636	4.97467	0.0302144	up	XP_003597296.1	chitinase 2 [Medicago truncatula]
MS.gene86549	6.45356	0.0302144	up	GAU29810.1	hypothetical protein TSUD_223560 [Trifolium subterraneum]
MS.gene07164	-4.59123	0.0302399	down	XP_013469226.1	protease Do-like 2, chloroplastic [Medicago truncatula]
MS.gene70358	-3.66568	0.0303879	down	XP_003630057.2	glucan 1,3-beta-glucosidase A [Medicago truncatula]
MS.gene014669	4.07291	0.030413	up	RHN70824.1	putative small auxin-up RNA [Medicago truncatula]
MS.gene56482	7.26066	0.030413	up	XP_003607791.1	2-alkenal reductase (NADP(+)-dependent) [Medicago truncatula]
MS.gene44227	-2.45069	0.030413	down	XP_024629212.1	alpha-mannosidase isoform X2 [Medicago truncatula]
MS.gene014187	4.15986	0.030435	up	AAB41324.1	class I chitinase [Medicago sativa]
MS.gene053449	-2.19823	0.0305153	down	XP_003590158.1	protein PROTON GRADIENT REGULATION 5, chloroplastic [Medicago truncatula]
MS.gene034246	-8.31289	0.030566	down	GAU35253.1	hypothetical protein TSUD_323900 [Trifolium subterraneum]
MS.gene46979	-1.94732	0.030602	down	XP_003600159.1	serine--glyoxylate aminotransferase [Medicago truncatula]
MS.gene063073	3.95006	0.030602	up	AAB41324.1	class I chitinase [Medicago sativa]
MS.gene75220	-2.20478	0.0306481	down	XP_013466946.1	protein SIEVE ELEMENT OCCLUSION B [Medicago truncatula]
MS.gene018854	6.48809	0.0307135	up	KEH41598.1	stress up-regulated Nod 19 protein [Medicago truncatula]
MS.gene65244	3.99703	0.0308112	up	XP_013451617.1	mitochondrial phosphate carrier protein 3, mitochondrial [Medicago truncatula]
MS.gene67438	2.84456	0.0308657	up	XP_003600975.2	cytosolic endo-beta-N-acetylglucosaminidase 1 [Medicago truncatula]
MS.gene072540	7.61779	0.0308896	up	AES82400.2	P-loop nucleoside triphosphate hydrolase superfamily protein [Medicago truncatula]
MS.gene43134	4.32698	0.0310321	up	XP_003621684.1	probable aldo-keto reductase 2 [Medicago truncatula]
MS.gene39381	-6.27937	0.0311222	down	RHN38725.1	putative nucleoporin protein Ndc1-Nup [Medicago truncatula]
MS.gene021800	6.55378	0.0311222	up	XP_003621334.1	isoliquiritigenin 2'-O-methyltransferase isoform X2 [Medicago truncatula]
MS.gene006198	5.59778	0.0311294	up	XP_003592154.1	acidic endochitinase [Medicago truncatula]
MS.gene057255	2.90914	0.031274	up	XP_003602395.1	protein DOWNY MILDEW RESISTANCE 6 [Medicago truncatula]
MS.gene050984	-2.30904	0.0314192	down	XP_013444511.1	uncharacterized calcium-binding protein At1g02270 isoform X2 [Medicago truncatula]
MS.gene85145	6.36614	0.0318973	up	XP_003597697.2	ankyrin repeat-containing protein At5g02620 [Medicago truncatula]
MS.gene000893	6.88052	0.0319207	up	GAU11476.1	hypothetical protein TSUD_344660 [Trifolium subterraneum]
MS.gene049171	-3.68302	0.031986	down	XP_003602740.1	uncharacterized protein LOC11431219 [Medicago truncatula]
MS.gene55487	8.62278	0.0320307	up	XP_003618845.1	triacylglycerol lipase 2 [Medicago truncatula]
MS.gene023344	6.63822	0.03206	up	XP_024627677.1	uncharacterized protein LOC25501686 isoform X2 [Medicago truncatula]
MS.gene003362	5.8551	0.0321246	up	XP_003607315.1	glucan endo-1,3-beta-glucosidase [Medicago truncatula]
MS.gene062191	8.50986	0.0321246	up	XP_013468841.1	alpha-galactosidase [Medicago truncatula]
MS.gene42698	-4.03262	0.0323662	down	XP_018459315.1	PREDICTED: uncharacterized protein LOC108830220 [Raphanus sativus]
MS.gene01010	5.45956	0.0325015	up	RHN72476.1	putative beta-glucosidase [Medicago truncatula]
MS.gene021622	6.46182	0.0325945	up	RHN76864.1	putative protein kinase RLK-Pelle-WAK family [Medicago truncatula]
MS.gene037408	8.27739	0.0326434	up	XP_013470428.1	methionine--tRNA ligase, chloroplastic/mitochondrial [Medicago truncatula]
MS.gene35953	-6.283	0.0327831	down	XP_024638935.1	uncharacterized protein LOC112421691 [Medicago truncatula]
MS.gene84702	7.21326	0.0329537	up	AES72175.1	triacylglycerol lipase-like protein [Medicago truncatula]
MS.gene32629	-6.3858	0.0330202	down	RHN70643.1	putative phospholipase D [Medicago truncatula]
MS.gene91301	3.7032	0.0330313	up	XP_003592502.1	zinc finger protein ZAT10 [Medicago truncatula]
MS.gene36250	6.67508	0.0330658	up	RHN76458.1	putative bicarbonate transporter [Medicago truncatula]
MS.gene029581	3.15486	0.0332009	up	XP_013470073.1	D-3-phosphoglycerate dehydrogenase 1, chloroplastic [Medicago truncatula]
MS.gene064711	-4.7251	0.0332552	down	RHN71055.1	putative peptide-transporting ATPase [Medicago truncatula]
MS.gene006480	5.34143	0.0332552	up	XP_003607319.1	glucan endo-1,3-beta-glucosidase [Medicago truncatula]
MS.gene066447	-4.99205	0.0332981	down	XP_013470460.1	glutathione S-transferase DHAR1, mitochondrial [Medicago truncatula]
MS.gene66990	2.6487	0.0333044	up	XP_013451570.1	protein PXR1 [Medicago truncatula]
MS.gene22052	2.75815	0.0333139	up	AES70153.1	LRR receptor-like kinase [Medicago truncatula]
MS.gene22744	3.98257	0.0333139	up	ABD32706.1;	RNA-binding region RNP-1 (RNA recognition motif;RNA recognition motif 2 [Medicago truncatula]
MS.gene51295	5.63194	0.0333265	up	RHN52768.1	putative glycerophosphodiester phosphodiesterase, protein kinase RLK-Pelle-LRK10L-2 family [Medicago truncatula]
MS.gene000143	6.92529	0.0333274	up	AES93667.1	S-locus lectin kinase family protein [Medicago truncatula]
MS.gene072795	4.2142	0.0334356	up	XP_003611105.2	probable copper-transporting ATPase HMA5 [Medicago truncatula]
MS.gene28725	6.86462	0.033445	up	XP_013457290.1	berberine bridge enzyme-like 18 [Medicago truncatula]
MS.gene019807	6.71991	0.0334508	up	KEH25829.1	hypothetical protein MTR_6g034930 [Medicago truncatula]
MS.gene62835	4.30642	0.0334508	up	XP_003608809.2	uncharacterized protein LOC11407135 [Medicago truncatula]
MS.gene35695	-6.70258	0.0334508	down	RHN75471.1	hypothetical protein MtrunA17_Chr2g0321621 [Medicago truncatula]
MS.gene97816	8.36407	0.0334557	up	XP_013459100.1	flavonoid 3'-monooxygenase [Medicago truncatula]
MS.gene61506	-2.3838	0.0334992	down	RHN63934.1	hypothetical protein MtrunA17_Chr4g0063641 [Medicago truncatula]
MS.gene88766	3.97355	0.0336224	up	XP_013467478.1	structural maintenance of chromosomes protein 3 [Medicago truncatula]
MS.gene55504	8.23279	0.0337467	up	XP_003618833.1	(-)-isopiperitenol/(-)-carveol dehydrogenase, mitochondrial [Medicago truncatula]
MS.gene07212	3.02567	0.0337467	up	XP_003591544.1	E3 ubiquitin-protein ligase BAH1 isoform X1 [Medicago truncatula]
MS.gene32211	2.66453	0.0337467	up	XP_003608247.1	external alternative NAD(P)H-ubiquinone oxidoreductase B2, mitochondrial [Medicago truncatula]
MS.gene47581	-8.5703	0.0337467	down	RHN62342.1	putative guanylate-binding protein [Medicago truncatula]
MS.gene023403	3.35183	0.0337511	up	XP_013446556.1	F-box/kelch-repeat protein At1g67480 [Medicago truncatula]
MS.gene58302	5.45394	0.0337511	up	XP_013444918.1	BON1-associated protein 2 [Medicago truncatula]
MS.gene21771	4.9456	0.0337511	up	RHN53387.1	putative geraniol 8-hydroxylase [Medicago truncatula]
MS.gene05156	4.26304	0.0337511	up	XP_003620328.1	uncharacterized protein At4g15970 [Medicago truncatula]
MS.gene24137	3.32087	0.0337511	up	RHN77619.1	putative thaumatin [Medicago truncatula]
MS.gene43617	5.08342	0.0339588	up	XP_013462645.1	uncharacterized protein LOC25486039 [Medicago truncatula]
MS.gene002672	5.08342	0.0339588	up	XP_013462645.1	uncharacterized protein LOC25486039 [Medicago truncatula]
MS.gene45536	-8.39372	0.0339588	down	XP_003597404.1	transcription initiation factor IIA large subunit [Medicago truncatula]
MS.gene00958	5.5445	0.0341888	up	XP_003594047.2	uncharacterized protein LOC11443360 isoform X1 [Medicago truncatula]
MS.gene064157	2.489	0.0342989	up	XP_003609861.2	S-adenosylmethionine synthase [Medicago truncatula]
MS.gene052907	5.17356	0.0343096	up	RHN69505.1	putative protein kinase RLK-Pelle-WAK family [Medicago truncatula]
MS.gene88934	6.43822	0.0343096	up	PNY12007.1	12-oxophytodienoate reductase-like protein [Trifolium pratense]
MS.gene22342	8.70116	0.0343096	up	XP_003611057.1	endoglucanase isoform X1 [Medicago truncatula]
MS.gene054476	2.50379	0.0343096	up	XP_013454701.1	plastidic ATP/ADP-transporter [Medicago truncatula]
MS.gene009616	7.63052	0.0345215	up	XP_004490745.1	NDR1/HIN1-like protein 6 [Cicer arietinum]
MS.gene33270	5.62239	0.0345215	up	RHN51951.1	putative protein kinase RLK-Pelle-DLSV family [Medicago truncatula]
MS.gene05485	3.04167	0.0345215	up	XP_013451402.1	hydroquinone glucosyltransferase [Medicago truncatula]
MS.gene054097	8.74979	0.0345385	up	XP_013466338.1	rust resistance kinase Lr10 isoform X1 [Medicago truncatula]
MS.gene09926	8.36753	0.0345385	up	RHN45539.1	putative hydroquinone glucosyltransferase [Medicago truncatula]
MS.gene72858	-3.56908	0.0346643	down	XP_003612642.1	isoflavone reductase homolog [Medicago truncatula]
MS.gene005127	3.37726	0.0346935	up	XP_013468974.1	pathogenesis-related protein PR-4 [Medicago truncatula]
MS.gene51620	4.95139	0.0347122	up	XP_003598253.1	probable glucan 1,3-beta-glucosidase A [Medicago truncatula]
MS.gene07746	4.14854	0.0349152	up	XP_003595045.1	uncharacterized protein LOC11441146 [Medicago truncatula]
MS.gene77629	8.21496	0.0349152	up	XP_013443140.1	aspartic proteinase CDR1 [Medicago truncatula]
MS.gene015473	2.44213	0.0349152	up	RHN53703.1	putative S-adenosyl-L-methionine-dependent methyltransferase [Medicago truncatula]
MS.gene09931	2.44213	0.0349152	up	RHN53703.1	putative S-adenosyl-L-methionine-dependent methyltransferase [Medicago truncatula]
MS.gene72185	3.41852	0.0349152	up	XP_013447002.1	thaumatin-like protein [Medicago truncatula]
MS.gene95024	-2.04762	0.0350159	down	XP_013456230.1	IRK-interacting protein isoform X1 [Medicago truncatula]
MS.gene67359	-3.22164	0.0351164	down	XP_003606621.1	protein UPSTREAM OF FLC isoform X1 [Medicago truncatula]
MS.gene003571	8.26036	0.0351164	up	XP_003607172.1	probable CDP-diacylglycerol--inositol 3-phosphatidyltransferase 2 [Medicago truncatula]
MS.gene02595	-6.75867	0.0351218	down	XP_013461323.1	BTB/POZ domain-containing protein At4g08455 [Medicago truncatula]
MS.gene023860	3.1938	0.035143	up	XP_003623912.1	60S ribosomal protein L8-3 [Medicago truncatula]
MS.gene04401	5.78133	0.035331	up	XP_012571319.1	uncharacterized protein LOC101508676 isoform X1 [Cicer arietinum]
MS.gene067085	6.2208	0.035331	up	XP_003601900.1	sufE-like protein 2, chloroplastic [Medicago truncatula]
MS.gene045161	6.2208	0.035331	up	XP_003601900.1	sufE-like protein 2, chloroplastic [Medicago truncatula]
MS.gene34451	3.37823	0.0353343	up	XP_003592315.2	serine/arginine-rich splicing factor RS40 isoform X1 [Medicago truncatula]
MS.gene50065	2.1663	0.0353343	up	XP_013456395.1	polyol transporter 5 [Medicago truncatula]
MS.gene066366	5.82979	0.0353912	up	XP_003613914.1	CSC1-like protein At1g69450 [Medicago truncatula]
MS.gene017079	2.55882	0.035607	up	XP_003617399.2	aspartyl protease family protein 2 [Medicago truncatula]
MS.gene03964	4.9554	0.0356244	up	XP_013460286.1	asparagine synthetase, nodule [glutamine-hydrolyzing] [Medicago truncatula]
MS.gene057826	-4.12665	0.0356244	down	XP_013456597.1	ABC transporter G family member 15 isoform X1 [Medicago truncatula]
MS.gene069598	-3.78152	0.0356244	down	XP_028079768.1	uncharacterized protein LOC114281495 isoform X2 [Camellia sinensis]
MS.gene031583	6.6512	0.0357476	up	XP_003607623.1	senescence-specific cysteine protease SAG39 [Medicago truncatula]
MS.gene045464	6.6512	0.0357476	up	XP_003607623.1	senescence-specific cysteine protease SAG39 [Medicago truncatula]
MS.gene73753	4.24042	0.0357947	up	XP_003624375.3	uncharacterized protein LOC11435688 [Medicago truncatula]
MS.gene81266	3.58456	0.0357947	up	XP_024639978.1	probable galactinol--sucrose galactosyltransferase 1 [Medicago truncatula]
MS.gene072303	-2.30831	0.0360843	down	XP_013444093.1	1-deoxy-D-xylulose 5-phosphate reductoisomerase, chloroplastic [Medicago truncatula]
MS.gene003785	3.11733	0.0361488	up	XP_013456379.1	probable NAD(P)H dehydrogenase (quinone) FQR1-like 2 [Medicago truncatula]
MS.gene45708	3.11733	0.0361488	up	XP_013456379.1	probable NAD(P)H dehydrogenase (quinone) FQR1-like 2 [Medicago truncatula]
MS.gene80896	-8.17595	0.0361488	down	XP_013451328.1	alpha/beta hydrolase domain-containing protein 17C isoform X2 [Medicago truncatula]
MS.gene015403	4.01541	0.0361488	up	XP_024640239.1	uncharacterized protein LOC11426939 [Medicago truncatula]
MS.gene82042	1.90748	0.0361488	up	XP_003600919.1	zinc finger CCCH domain-containing protein 29 [Medicago truncatula]
MS.gene28299	-2.2732	0.0361488	down	XP_003599325.1	cinnamoyl-CoA reductase 1 [Medicago truncatula]
MS.gene73470	-7.72346	0.0361488	down	XP_003592564.1	sulfhydryl oxidase 2 isoform X1 [Medicago truncatula]
MS.gene032761	3.3816	0.0361714	up	XP_003613544.1	thioredoxin H2 [Medicago truncatula]
MS.gene054233	8.3724	0.0363251	up	XP_013452121.1	kunitz-type trypsin inhibitor-like 2 protein [Medicago truncatula]
MS.gene02733	5.76488	0.0363251	up	XP_013463042.1	berberine bridge enzyme-like 8 [Medicago truncatula]
MS.gene069376	-8.2083	0.0363251	down	XP_013464745.1	uncharacterized protein LOC25487379 [Medicago truncatula]
MS.gene21783	-8.26465	0.0365319	down	XP_003610807.1	50S ribosomal protein HLP, mitochondrial [Medicago truncatula]
MS.gene012180	-3.38806	0.0365598	down	XP_003609961.2	peroxiredoxin Q, chloroplastic [Medicago truncatula]
MS.gene44781	-2.79052	0.0365598	down	XP_013447714.1	zinc finger protein CONSTANS-LIKE 2 [Medicago truncatula]
MS.gene034735	3.24368	0.0365598	up	XP_003590328.1	syntaxin-121 [Medicago truncatula]
MS.gene049483	5.08851	0.0365598	up	XP_013460384.1	cationic peroxidase 1 [Medicago truncatula]
MS.gene041920	4.4638	0.0366597	up	XP_013457479.1	cytochrome P450 81E8-like [Medicago truncatula]
MS.gene31430	5.782	0.0366967	up	XP_013465154.1	uncharacterized protein LOC25487703 [Medicago truncatula]
MS.gene80656	-6.48515	0.0368114	down	AES99530.2	microsomal signal peptidase 25 kDa subunit [Medicago truncatula]
MS.gene71395	6.06453	0.0368569	up	XP_003611788.1	peroxidase 10 [Medicago truncatula]
MS.gene012257	6.57636	0.0368688	up	KEH32491.1	WD repeat protein DWA1 [Medicago truncatula]
MS.gene64351	4.42158	0.0368688	up	RHN74741.1	putative P-loop containing nucleoside triphosphate hydrolase, leucine-rich repeat domain, L [Medicago truncatula]
MS.gene77094	3.94412	0.0368688	up	XP_013464107.1	UDP-arabinopyranose mutase 3 [Medicago truncatula]
MS.gene22597	4.4173	0.0368776	up	XP_003611169.2	phospholipase D beta 1 [Medicago truncatula]
MS.gene069879	3.51435	0.0369237	up	XP_003597677.1	histidine-containing phosphotransfer protein 4 [Medicago truncatula]
MS.gene043818	-8.27969	0.03696	down	XP_013469779.1	40S ribosomal protein S3a [Medicago truncatula]
MS.gene76038	-2.69108	0.03696	down	XP_003592098.1	glycine-rich cell wall structural protein 1.8 [Medicago truncatula]
MS.gene82869	-8.24839	0.03696	down	XP_003618180.2	phosphoenolpyruvate/phosphate translocator 2, chloroplastic [Medicago truncatula]
MS.gene015474	4.92166	0.037034	up	XP_003611238.2	SNARE-interacting protein KEULE isoform X1 [Medicago truncatula]
MS.gene019200	8.21043	0.0370346	up	XP_013470141.1	putative mediator of RNA polymerase II transcription subunit 12 [Medicago truncatula]
MS.gene60650	4.48301	0.0370708	up	XP_003592154.1	acidic endochitinase [Medicago truncatula]
MS.gene75048	5.52691	0.0370955	up	XP_013453219.1	probable LRR receptor-like serine/threonine-protein kinase At4g29180 isoform X1 [Medicago truncatula]
MS.gene26217	6.88035	0.0371331	up	RHN78386.1	putative myosin ATPase [Medicago truncatula]
MS.gene065368	8.44101	0.03723	up	XP_003625498.2	ADP-ribosylation factor GTPase-activating protein AGD7 [Medicago truncatula]
MS.gene38829	-4.9871	0.0372399	down	XP_003624923.1	stomatal closure-related actin-binding protein 3 [Medicago truncatula]
MS.gene062714	-6.22881	0.0373416	down	XP_013466055.1	calcium uniporter protein 4, mitochondrial [Medicago truncatula]
MS.gene003121	7.4312	0.0373416	up	XP_013462940.1	heavy metal-associated isoprenylated plant protein 7 isoform X2 [Medicago truncatula]
MS.gene54667	6.66516	0.0373416	up	XP_013450855.1	alpha-dioxygenase 1 [Medicago truncatula]
MS.gene52993	6.29669	0.0373416	up	XP_003590795.1	glu S.griseus protease inhibitor [Medicago truncatula]
MS.gene57137	2.5448	0.0374337	up	XP_003618351.2	cytochrome P450 82A1 [Medicago truncatula]
MS.gene08355	4.92092	0.037485	up	RHN42326.1	putative thebaine 6-O-demethylase [Medicago truncatula]
MS.gene39667	2.43316	0.0375103	up	XP_024627384.1	uncharacterized protein LOC112417014 [Medicago truncatula]
MS.gene047933	5.22781	0.0375261	up	XP_013462752.1	basic 7S globulin 2 [Medicago truncatula]
MS.gene009390	6.64619	0.0375261	up	XP_024635845.1	G-type lectin S-receptor-like serine/threonine-protein kinase At4g27290 isoform X1 [Medicago truncatula]
MS.gene78895	6.45507	0.0375386	up	ABE88122.1	hypothetical protein MtrDRAFT_AC147431g52v2 [Medicago truncatula]
MS.gene89084	2.83921	0.0376107	up	RHN76449.1	putative maltose-transporting ATPase [Medicago truncatula]
MS.gene90015	-4.01336	0.0377525	down	XP_013442420.1	cytochrome P450 93A3 [Medicago truncatula]
MS.gene69749	-4.35013	0.0378109	down	XP_013461117.1	triacylglycerol lipase 2 [Medicago truncatula]
MS.gene067497	-2.37748	0.0379178	down	XP_013465640.1	4-coumarate--CoA ligase 1 [Medicago truncatula]
MS.gene79178	4.16642	0.0379178	up	XP_013448012.1	F-box/kelch-repeat protein At3g27150 [Medicago truncatula]
MS.gene20408	8.11778	0.0379178	up	XP_013460950.1	uncharacterized protein At2g29880 [Medicago truncatula]
MS.gene02010	-2.50691	0.0380891	down	XP_003594430.1	ferric reduction oxidase 7, chloroplastic [Medicago truncatula]
MS.gene69699	8.12676	0.0380902	up	XP_003600261.1	scarecrow-like protein 21 [Medicago truncatula]
MS.gene021102	-6.59689	0.0380902	down	XP_013456102.1	heat shock cognate 70 kDa protein 2 [Medicago truncatula]
MS.gene63269	-4.66498	0.0381281	down	AET03145.1	cellulose synthase-like protein [Medicago truncatula]
MS.gene83150	8.42247	0.0381281	up	XP_003607791.1	2-alkenal reductase (NADP(+)-dependent) [Medicago truncatula]
MS.gene033647	5.9218	0.0381281	up	XP_003624412.1	EEF1A lysine methyltransferase 2 [Medicago truncatula]
MS.gene065613	7.11226	0.0383949	up	XP_003619561.1	kunitz-type trypsin inhibitor-like 2 protein [Medicago truncatula]
MS.gene001947	4.49645	0.0384185	up	XP_013447931.1	probable WRKY transcription factor 75 [Medicago truncatula]
MS.gene064698	-2.57393	0.0384185	down	XP_013462165.1	BEL1-like homeodomain protein 7 isoform X1 [Medicago truncatula]
MS.gene073875	7.17772	0.0384307	up	AES60360.1	transmembrane protein, putative [Medicago truncatula]
MS.gene72000	5.16471	0.0385828	up	AFK45939.1	unknown [Medicago truncatula]
MS.gene01726	3.3133	0.0385962	up	AES63675.2	G-type lectin S-receptor-like Serine/Threonine-kinase [Medicago truncatula]
MS.gene22911	-2.97462	0.0386355	down	RHN49364.1	putative benzyl alcohol O-benzoyltransferase [Medicago truncatula]
MS.gene75169	-5.11763	0.0386355	down	XP_013470473.1	3-ketoacyl-CoA synthase 19 [Medicago truncatula]
MS.gene58303	6.63759	0.0386355	up	XP_013444914.1	BON1-associated protein 2 [Medicago truncatula]
MS.gene02350	8.34664	0.0386355	up	XP_013462876.1	stigma-specific STIG1-like protein 1 [Medicago truncatula]
MS.gene033149	6.33654	0.0386618	up	XP_003609019.1	probable WRKY transcription factor 72 [Medicago truncatula]
MS.gene008623	-2.80068	0.0386618	down	XP_003599325.1	cinnamoyl-CoA reductase 1 [Medicago truncatula]
MS.gene045269	6.24243	0.0387723	up	RHN69244.1	putative microtubule-associated protein, MAP65/Ase1/PRC1 [Medicago truncatula]
MS.gene65287	5.78306	0.0388563	up	AAV66071.1	acidic glucanase [Medicago sativa]
MS.gene06254	-2.49241	0.0388563	down	XP_013461666.1	uncharacterized protein LOC25491154 [Medicago truncatula]
MS.gene022567	2.35986	0.0388807	up	XP_013443795.1	homeobox-leucine zipper protein HAT3 [Medicago truncatula]
MS.gene89261	4.21186	0.0388807	up	XP_003623171.2	probable glutathione S-transferase [Medicago truncatula]
MS.gene54056	4.22137	0.0388807	up	XP_003588657.1	myb-like protein X [Medicago truncatula]
MS.gene63872	3.43515	0.0389105	up	GAU28392.1	hypothetical protein TSUD_257200 [Trifolium subterraneum]
MS.gene24492	5.21208	0.0390573	up	XP_003589042.1	40S ribosomal protein S11 [Medicago truncatula]
MS.gene006184	-6.17456	0.0391098	down	XP_003592128.2	serine decarboxylase 1 [Medicago truncatula]
MS.gene055550	8.32247	0.0392293	up	XP_003591073.1	E3 ubiquitin-protein ligase ATL6 [Medicago truncatula]
MS.gene066035	7.13067	0.0392958	up	XP_003590835.1	probable 60S ribosomal protein L14 [Medicago truncatula]
MS.gene06239	-5.49949	0.0394068	down	XP_024633819.1	omega-hydroxypalmitate O-feruloyl transferase [Medicago truncatula]
MS.gene020923	5.70159	0.0395888	up	CAA57783.1	chalcone reductase [Medicago sativa]
MS.gene03896	-2.40874	0.0395888	down	XP_003599325.1	cinnamoyl-CoA reductase 1 [Medicago truncatula]
MS.gene90173	1.8388	0.0395888	up	XP_003612885.1	uncharacterized protein LOC11418769 [Medicago truncatula]
MS.gene001456	-3.63617	0.0395888	down	XP_013456604.1	cyclin-B1-2 [Medicago truncatula]
MS.gene41460	4.37042	0.0396929	up	XP_013460468.1	probable glutathione S-transferase parA [Medicago truncatula]
MS.gene70397	3.02595	0.0397021	up	XP_013457224.1	tRNA (guanine(10)-N2)-methyltransferase homolog [Medicago truncatula]
MS.gene35047	3.02595	0.0397021	up	XP_013457224.1	tRNA (guanine(10)-N2)-methyltransferase homolog [Medicago truncatula]
MS.gene022844	-4.16045	0.0398308	down	XP_013444096.1	uncharacterized protein LOC25500272 isoform X1 [Medicago truncatula]
MS.gene029012	4.17741	0.0398353	up	XP_003597080.1	G-type lectin S-receptor-like serine/threonine-protein kinase At2g19130 [Medicago truncatula]
MS.gene34939	5.78621	0.0399455	up	RHN42366.1	putative aminoacyltransferase, E1 ubiquitin-activating enzyme [Medicago truncatula]
MS.gene034042	4.11867	0.0403865	up	XP_013454687.1	acyl-protein thioesterase 2 [Medicago truncatula]
MS.gene96030	-5.36201	0.0404142	down	XP_024632191.1	bidirectional sugar transporter SWEET2-like [Medicago truncatula]
MS.gene056371	-2.19561	0.0404688	down	XP_013456287.1	uncharacterized protein LOC25492655 isoform X1 [Medicago truncatula]
MS.gene50451	4.00216	0.0404688	up	XP_003625199.1	transcription factor bHLH130 [Medicago truncatula]
MS.gene91319	-2.65525	0.0404688	down	XP_013469973.1	uncharacterized protein LOC25485324 [Medicago truncatula]
MS.gene021811	-2.23136	0.0405762	down	XP_003621390.2	chaperone protein ClpB3, chloroplastic isoform X1 [Medicago truncatula]
MS.gene44555	-8.13261	0.0405996	down	RHN78233.1	putative cytochrome P450 [Medicago truncatula]
MS.gene91978	-2.18369	0.0406232	down	XP_003618002.1	nuclear pore complex protein NUP96 isoform X1 [Medicago truncatula]
MS.gene51133	6.7907	0.0406232	up	XP_003627672.1	cytochrome P450 704C1 isoform X1 [Medicago truncatula]
MS.gene036280	3.62633	0.0406967	up	XP_003612927.1	phosphoenolpyruvate carboxykinase (ATP) [Medicago truncatula]
MS.gene94150	-3.55584	0.0407083	down	Q07202.1	RecName: Full=Cold and drought-regulated protein CORA
MS.gene070876	-3.27964	0.0407083	down	RHN54898.1	putative cinnamyl-alcohol dehydrogenase [Medicago truncatula]
MS.gene27731	-4.11045	0.0407083	down	CAA56253.1	serine proteinase inhibitor [Medicago sativa]
MS.gene014646	-3.41664	0.0407083	down	XP_013462014.1	bark storage protein A [Medicago truncatula]
MS.gene061361	4.94382	0.0408625	up	GAV77549.1	Homeobox domain-containing protein/START domain-containing protein/MEKHLA domain-containing protein [Cephalotus follicularis]
MS.gene038282	3.48	0.040874	up	XP_003617382.1	transcription factor JUNGBRUNNEN 1 isoform X1 [Medicago truncatula]
MS.gene57757	5.72493	0.0409034	up	XP_013448012.1	F-box/kelch-repeat protein At3g27150 [Medicago truncatula]
MS.gene63749	4.72932	0.0409034	up	XP_024632249.1	LOW QUALITY PROTEIN: epidermis-specific secreted glycoprotein EP1 [Medicago truncatula]
MS.gene23260	8.10076	0.0409034	up	XP_003606906.2	phenylalanine--tRNA ligase alpha subunit, cytoplasmic [Medicago truncatula]
MS.gene072639	5.81934	0.0410575	up	XP_003626073.1	probable WRKY transcription factor 47 isoform X1 [Medicago truncatula]
MS.gene021136	1.80808	0.0412452	up	XP_003606669.1	scarecrow-like protein 33 [Medicago truncatula]
MS.gene86514	-3.35933	0.0412563	down	XP_003612421.1	3-hydroxy-3-methylglutaryl-coenzyme A reductase 1 [Medicago truncatula]
MS.gene053602	6.11327	0.0414158	up	RHN62637.1	putative protein kinase RLK-Pelle-L-LEC family [Medicago truncatula]
MS.gene00494	-3.19091	0.041482	down	XP_003589080.2	beta-galactosidase [Medicago truncatula]
MS.gene053285	6.66947	0.0415163	up	XP_013454503.1	ylmG homolog protein 1-2, chloroplastic [Medicago truncatula]
MS.gene012179	7.3786	0.0415273	up	XP_003609957.1	auxin-responsive protein SAUR71 [Medicago truncatula]
MS.gene36094	6.21313	0.0415496	up	XP_013445316.1	organic cation/carnitine transporter 3 [Medicago truncatula]
MS.gene96474	7.09933	0.0416553	up	RHN78267.1	putative methyltransferase [Medicago truncatula]
MS.gene93665	-2.73304	0.0416765	down	KEH23142.1	transmembrane protein, putative [Medicago truncatula]
MS.gene71883	5.52537	0.0417774	up	XP_013464664.1	uncharacterized protein LOC25487311 [Medicago truncatula]
MS.gene005699	4.14436	0.041833	up	XP_003591644.1	glutathione transferase GST 23 [Medicago truncatula]
MS.gene21584	4.14436	0.041833	up	XP_003591644.1	glutathione transferase GST 23 [Medicago truncatula]
MS.gene029416	8.51372	0.0418609	up	XP_003592649.1	uncharacterized protein LOC11443733 [Medicago truncatula]
MS.gene042082	5.43648	0.0418609	up	RHN65115.1	putative CRAL-TRIO lipid binding domain, CRAL/TRIO domain-containing protein [Medicago truncatula]
MS.gene26010	4.56695	0.0418633	up	XP_003601189.1	C2 and GRAM domain-containing protein At5g50170 [Medicago truncatula]
MS.gene015151	-3.20775	0.0419827	down	XP_013453497.1	zeaxanthin epoxidase, chloroplastic [Medicago truncatula]
MS.gene042249	6.73547	0.0420062	up	XP_024638386.1	LOW QUALITY PROTEIN: glucose-6-phosphate/phosphate translocator 2, chloroplastic-like [Medicago truncatula]
MS.gene62056	6.73547	0.0420062	up	XP_024638386.1	LOW QUALITY PROTEIN: glucose-6-phosphate/phosphate translocator 2, chloroplastic-like [Medicago truncatula]
MS.gene042248	6.73547	0.0420062	up	XP_024638386.1	LOW QUALITY PROTEIN: glucose-6-phosphate/phosphate translocator 2, chloroplastic-like [Medicago truncatula]
MS.gene032887	7.37241	0.042051	up	XP_003613754.1	glutathione S-transferase U9 [Medicago truncatula]
MS.gene82366	7.22894	0.0423788	up	XP_003607791.1	2-alkenal reductase (NADP(+)-dependent) [Medicago truncatula]
MS.gene063579	-2.31589	0.0424143	down	XP_003616147.1	phytoene synthase 2, chloroplastic [Medicago truncatula]
MS.gene70676	-8.02694	0.0424445	down	RHN68722.1	hypothetical protein MtrunA17_Chr3g0116951 [Medicago truncatula]
MS.gene026089	5.07941	0.0424768	up	XP_024631492.1	putative transcription factor bHLH041 isoform X1 [Medicago truncatula]
MS.gene81083	5.50367	0.0425727	up	XP_013444533.1	protein DMR6-LIKE OXYGENASE 2 [Medicago truncatula]
MS.gene63480	-2.67063	0.042779	down	XP_013460697.1	ribulose bisphosphate carboxylase/oxygenase activase 2, chloroplastic [Medicago truncatula]
MS.gene048679	4.89488	0.042802	up	XP_003600684.1	U-box domain-containing protein 21 [Medicago truncatula]
MS.gene72313	-6.23204	0.0428629	down	XP_013468029.1	54S ribosomal protein L19, mitochondrial [Medicago truncatula]
MS.gene87396	6.12022	0.0430424	up	AES69512.1	pectate lyase-like protein [Medicago truncatula]
MS.gene047983	3.11195	0.0430424	up	XP_003594610.1	berberine bridge enzyme-like 21 [Medicago truncatula]
MS.gene003250	-1.95637	0.0430692	down	KEH23690.1	sugar porter (SP) family MFS transporter [Medicago truncatula]
MS.gene002333	4.5133	0.0431246	up	RHN71807.1	putative protein kinase RLK-Pelle-DLSV family [Medicago truncatula]
MS.gene044548	8.09469	0.0431246	up	XP_003609113.1	phosphopantothenate--cysteine ligase 2 [Medicago truncatula]
MS.gene051587	6.64019	0.0431246	up	XP_003588979.1	beta-fructofuranosidase, insoluble isoenzyme CWINV6 [Medicago truncatula]
MS.gene31046	-2.78708	0.0431246	down	XP_003602469.2	protein ACTIVITY OF BC1 COMPLEX KINASE 8, chloroplastic [Medicago truncatula]
MS.gene81129	5.09493	0.0431246	up	RHN51951.1	putative protein kinase RLK-Pelle-DLSV family [Medicago truncatula]
MS.gene36223	4.28478	0.0433815	up	AFK47501.1	unknown [Medicago truncatula]
MS.gene002264	-3.25121	0.0434137	down	XP_003593318.1	uncharacterized protein LOC11429244 [Medicago truncatula]
MS.gene22555	2.12612	0.0437143	up	XP_003611241.2	uncharacterized protein LOC11427093 [Medicago truncatula]
MS.gene041744	6.28598	0.0437967	up	------	------
MS.gene001455	6.27337	0.043978	up	XP_003613366.2	uncharacterized protein LOC11414364 [Medicago truncatula]
MS.gene048793	2.69389	0.0439792	up	XP_024629048.1	probable CCR4-associated factor 1 homolog 11 [Medicago truncatula]
MS.gene39652	3.01492	0.0441377	up	AAL99371.1	alpha 1,3 fucosyltransferase [Medicago sativa]
MS.gene067392	2.37122	0.0441377	up	XP_003612687.1	disease resistance protein RPM1 [Medicago truncatula]
MS.gene51038	-7.97001	0.044297	down	XP_003608984.1	uncharacterized protein LOC11439136 [Medicago truncatula]
MS.gene013166	-5.26322	0.044297	down	XP_024633819.1	omega-hydroxypalmitate O-feruloyl transferase [Medicago truncatula]
MS.gene45776	-3.72458	0.044297	down	XP_013445083.1	annexin-like protein RJ4 [Medicago truncatula]
MS.gene09810	4.65551	0.0445869	up	XP_003625586.1	pyruvate kinase, cytosolic isozyme [Medicago truncatula]
MS.gene031443	-2.19693	0.0449306	down	XP_024632280.1	protein SPA1-RELATED 3 isoform X1 [Medicago truncatula]
MS.gene043320	-3.72746	0.0449317	down	RHN75612.1	putative geranyl diphosphate diphosphatase [Medicago truncatula]
MS.gene047918	2.80047	0.0449317	up	XP_013462736.1	heavy metal-associated isoprenylated plant protein 33 [Medicago truncatula]
MS.gene68873	-5.69414	0.045041	down	XP_003610489.2	protein CLMP1 [Medicago truncatula]
MS.gene07333	3.28422	0.045041	up	XP_003591357.1	transcription factor JAMYB [Medicago truncatula]
MS.gene88710	-2.90225	0.0450514	down	XP_003615531.1	heavy metal-associated isoprenylated plant protein 9 [Medicago truncatula]
MS.gene005735	7.98777	0.0450514	up	XP_003591684.1	nudix hydrolase 26, chloroplastic [Medicago truncatula]
MS.gene01623	-2.68259	0.0450514	down	XP_003593782.1	pyridoxal 5'-phosphate synthase subunit PDX1.3 [Medicago truncatula]
MS.gene042148	6.43832	0.0451069	up	XP_003610508.1	uncharacterized protein LOC11437894 [Medicago truncatula]
MS.gene36458	5.02144	0.0452105	up	RHN62838.1	putative stress up-regulated Nod 19 [Medicago truncatula]
MS.gene66939	3.93744	0.045682	up	XP_004502969.2	RNA polymerase II transcriptional coactivator KIWI isoform X1 [Cicer arietinum]
MS.gene019589	3.91394	0.0457394	up	XP_013444879.1	O-glucosyltransferase rumi homolog [Medicago truncatula]
MS.gene45619	-2.84544	0.0459279	down	AES90769.1	xyloglucan endotransglucosylase/hydrolase family protein [Medicago truncatula]
MS.gene010242	4.19559	0.0459762	up	XP_003615003.1	probable beta-D-xylosidase 7 [Medicago truncatula]
MS.gene78991	7.02631	0.0460827	up	XP_003613392.1	metalloendoproteinase 5-MMP [Medicago truncatula]
MS.gene90749	5.81707	0.0460973	up	XP_013464394.1	gibberellin 2-beta-dioxygenase 1 [Medicago truncatula]
MS.gene062813	5.81707	0.0460973	up	XP_013464394.1	gibberellin 2-beta-dioxygenase 1 [Medicago truncatula]
MS.gene061462	3.79808	0.0461076	up	XP_003620577.2	E3 ubiquitin-protein ligase ATL42 [Medicago truncatula]
MS.gene026029	5.85113	0.0461076	up	XP_003626446.1	calmodulin [Medicago truncatula]
MS.gene62419	-2.06184	0.0461575	down	XP_003609300.1	uncharacterized protein LOC11439220 [Medicago truncatula]
MS.gene023978	5.30596	0.0464504	up	XP_003624084.2	1-aminocyclopropane-1-carboxylate synthase 1 [Medicago truncatula]
MS.gene65672	4.36396	0.0466556	up	XP_003614608.1	endonuclease 2 [Medicago truncatula]
MS.gene041565	6.00008	0.0466556	up	XP_003609669.1	F-box protein At2g35280 [Medicago truncatula]
MS.gene052011	8.00115	0.0467737	up	XP_003597523.1	probable fructokinase-4 [Medicago truncatula]
MS.gene058712	6.21191	0.0468903	up	GAU47049.1	hypothetical protein TSUD_181620 [Trifolium subterraneum]
MS.gene47590	7.13322	0.0469935	up	AET00273.1	inhibitor of trypsin and hageman factor-like protein [Medicago truncatula]
MS.gene016557	8.05131	0.047083	up	XP_003627923.2	sigma factor binding protein 1, chloroplastic [Medicago truncatula]
MS.gene66574	6.31488	0.0473713	up	RHN51951.1	putative protein kinase RLK-Pelle-DLSV family [Medicago truncatula]
MS.gene025175	8.21258	0.0473713	up	XP_013463481.1	acidic endochitinase [Medicago truncatula]
MS.gene062463	3.78623	0.0474454	up	XP_003621858.1	enoyl-CoA delta isomerase 1, peroxisomal [Medicago truncatula]
MS.gene030414	2.5103	0.0474454	up	XP_024629047.1	probable CCR4-associated factor 1 homolog 9 [Medicago truncatula]
MS.gene24333	3.31659	0.0474539	up	XP_013466037.1	putative receptor-like protein kinase At4g00960 isoform X1 [Medicago truncatula]
MS.gene014833	2.79956	0.0474716	up	XP_003603400.2	uncharacterized protein LOC11436056 isoform X1 [Medicago truncatula]
MS.gene036928	7.91476	0.0475913	up	XP_003623650.1	putative zinc transporter At3g08650 [Medicago truncatula]
MS.gene060326	2.79054	0.0476175	up	XP_003594889.2	calmodulin-binding protein 25 [Medicago truncatula]
MS.gene74889	3.04608	0.0476887	up	XP_012569918.2	LOW QUALITY PROTEIN: probable leucine-rich repeat receptor-like protein kinase At5g63930 [Cicer arietinum]
MS.gene90863	8.5119	0.0477382	up	XP_013470430.1	elongator complex protein 1 isoform X1 [Medicago truncatula]
MS.gene46337	5.44105	0.0477382	up	XP_003608618.2	AT-hook motif nuclear-localized protein 23 [Medicago truncatula]
MS.gene66041	1.73993	0.0477423	up	XP_003622992.1	RINT1-like protein MAG2 [Medicago truncatula]
MS.gene88185	7.70719	0.0478246	up	XP_013455786.1	secoisolariciresinol dehydrogenase [Medicago truncatula]
MS.gene79429	5.49907	0.0479406	up	XP_013459100.1	flavonoid 3'-monooxygenase [Medicago truncatula]
MS.gene01724	4.40736	0.0480573	up	RHN71806.1	putative protein kinase RLK-Pelle-DLSV family [Medicago truncatula]
MS.gene062571	-3.59408	0.0482148	down	AES88608.2	fasciclin domain protein, partial [Medicago truncatula]
MS.gene030415	2.85252	0.0484443	up	XP_024629048.1	probable CCR4-associated factor 1 homolog 11 [Medicago truncatula]
MS.gene37446	2.43166	0.0486933	up	XP_003603108.1	protein EARLY FLOWERING 3 [Medicago truncatula]
MS.gene71793	4.29724	0.0489303	up	AES62868.2	wall associated kinase-like protein [Medicago truncatula]
MS.gene94198	5.74736	0.0489736	up	XP_003616715.1	uncharacterized protein LOC11418953 [Medicago truncatula]
MS.gene92101	6.27562	0.0489873	up	XP_013444776.1	1-aminocyclopropane-1-carboxylate synthase 1 [Medicago truncatula]
MS.gene31579	-7.95986	0.0489976	down	AES67542.2	phototropin-2 protein [Medicago truncatula]
MS.gene062928	3.11346	0.0490487	up	RHN61378.1	Arginine decarboxylase [Medicago truncatula]
MS.gene51093	5.70504	0.0490516	up	XP_003616715.1	uncharacterized protein LOC11418953 [Medicago truncatula]
MS.gene42827	3.57515	0.0490516	up	XP_003597215.2	beta-galactosidase 8 [Medicago truncatula]
MS.gene027865	3.21823	0.0490516	up	XP_003612927.1	phosphoenolpyruvate carboxykinase (ATP) [Medicago truncatula]
MS.gene008700	-2.60365	0.0490516	down	XP_013460271.1	internal alternative NAD(P)H-ubiquinone oxidoreductase A1, mitochondrial [Medicago truncatula]
MS.gene059191	5.43008	0.0490665	up	XP_013447002.1	thaumatin-like protein [Medicago truncatula]
MS.gene047379	-1.85917	0.0493474	down	XP_024631874.1	28 kDa heat- and acid-stable phosphoprotein isoform X2 [Medicago truncatula]
MS.gene009098	5.55917	0.0496597	up	XP_013449336.1	uncharacterized protein LOC25498900 [Medicago truncatula]
MS.gene071870	3.76762	0.0496715	up	XP_013463163.1	pathogenesis-related protein 1 [Medicago truncatula]
MS.gene061688	-2.10223	0.0497709	down	XP_013466729.1	long chain acyl-CoA synthetase 2 [Medicago truncatula]
MS.gene034944	3.80314	0.0499928	up	XP_003590387.1	uncharacterized protein LOC11430507 [Medicago truncatula]

## Sheet: NMA-P- vs NMA+P+
DEGs between NMA-P- and NMA+P+
Gene_id	Log2FC	Padjust	Regulate	NR_hit-name	NR_description
MS.gene044089	8.75921	1.37175e-43	up	ABD33275.2	progesterone 5-beta-reductase, putative [Medicago truncatula]
MS.gene005130	7.30726	2.75398e-34	up	XP_013468974.1	pathogenesis-related protein PR-4 [Medicago truncatula]
MS.gene002296	10.3146	1.80964e-33	up	RHN71757.1	putative reverse transcriptase, RNA-dependent DNA polymerase [Medicago truncatula]
MS.gene00218	8.71116	4.57796e-32	up	XP_003594829.1	class-10 pathogenesis-related protein 1 [Medicago truncatula]
MS.gene058108	8.69938	8.2661e-32	up	P30077.1;	;AltName: Full=Naringenin-chalcone synthase 9
MS.gene91606	12.4233	9.36293e-28	up	XP_003621484.1	isoflavone-7-O-methyltransferase 9 [Medicago truncatula]
MS.gene43997	6.87896	9.56089e-27	up	XP_013468974.1	pathogenesis-related protein PR-4 [Medicago truncatula]
MS.gene88886	6.3712	5.22643e-26	up	XP_013469604.1	chalcone synthase 8 [Medicago truncatula]
MS.gene072806	8.6611	1.22746e-25	up	XP_003611130.2	protein P21 [Medicago truncatula]
MS.gene019284	8.6611	1.22746e-25	up	XP_003611130.2	protein P21 [Medicago truncatula]
MS.gene058176	10.5384	1.50367e-24	up	SNQ45214.1	disease-resistance response protein [Medicago sativa]
MS.gene071802	6.19713	4.30136e-24	up	XP_013444874.1	GDSL esterase/lipase 5 [Medicago truncatula]
MS.gene071843	7.35448	1.66105e-23	up	XP_003594836.1	class-10 pathogenesis-related protein 1-like [Medicago truncatula]
MS.gene02432	7.01163	2.63886e-23	up	CAA41106.1	isoflavone reductase [Medicago sativa]
MS.gene92809	9.22648	4.64717e-23	up	RHN46759.1	putative vestitone reductase [Medicago truncatula]
MS.gene057472	5.85707	2.89109e-22	up	RHN44379.1	putative UDP-glucuronosyl/UDP-glucosyltransferase [Medicago truncatula]
MS.gene64686	7.73497	2.99561e-22	up	P52575.1;;;	;AltName: Full=NADPH:isoflavone oxidoreductase
MS.gene006118	7.11972	6.41118e-22	up	XP_003592044.1	chalcone synthase 4 [Medicago truncatula]
MS.gene44570	7.49938	8.52904e-22	up	XP_013466815.1	isoliquiritigenin 2'-O-methyltransferase [Medicago truncatula]
MS.gene034987	7.31361	9.53197e-22	up	XP_013468100.1	thaumatin-like protein 1b [Medicago truncatula]
MS.gene012063	6.99569	2.59113e-21	up	XP_013446375.1	uncharacterized protein LOC25501614 [Medicago truncatula]
MS.gene60722	7.12127	2.73992e-21	up	XP_013469604.1	chalcone synthase 8 [Medicago truncatula]
MS.gene005127	7.24804	2.73992e-21	up	XP_013468974.1	pathogenesis-related protein PR-4 [Medicago truncatula]
MS.gene90822	5.66174	5.84123e-21	up	P28012.1;	;Short=Chalcone isomerase 1
MS.gene59395	8.27324	1.16647e-20	up	CAA41106.1	isoflavone reductase [Medicago sativa]
MS.gene21867	8.89433	1.67998e-20	up	P30077.1;	;AltName: Full=Naringenin-chalcone synthase 9
MS.gene030441	6.4822	2.33889e-20	up	RHN43304.1	putative thaumatin [Medicago truncatula]
MS.gene72186	6.4822	2.33889e-20	up	RHN43304.1	putative thaumatin [Medicago truncatula]
MS.gene47576	14.4325	2.55068e-20	up	AAO16603.1	putative isoflavone synthase [Medicago truncatula]
MS.gene59273	9.56891	7.58291e-20	up	XP_003619561.1	kunitz-type trypsin inhibitor-like 2 protein [Medicago truncatula]
MS.gene055587	6.31396	3.79275e-19	up	XP_004501097.1	class V chitinase [Cicer arietinum]
MS.gene69933	8.68187	3.79275e-19	up	XP_013468989.1	uncharacterized protein LOC25484647 [Medicago truncatula]
MS.gene38097	6.53444	1.74052e-18	up	CAA57783.1	chalcone reductase [Medicago sativa]
MS.gene35102	9.2961	2.59646e-18	up	XP_013457288.1	tetrahydrocannabinolic acid synthase [Medicago truncatula]
MS.gene071838	9.29493	2.65283e-18	up	XP_003594829.1	class-10 pathogenesis-related protein 1 [Medicago truncatula]
MS.gene94504	13.2545	3.49999e-18	up	XP_013459100.1	flavonoid 3'-monooxygenase [Medicago truncatula]
MS.gene000929	7.02583	5.94998e-18	up	RHN43304.1	putative thaumatin [Medicago truncatula]
MS.gene00223	13.1891	5.96686e-18	up	SNQ45214.1	disease-resistance response protein [Medicago sativa]
MS.gene019598	6.27695	7.72696e-18	up	XP_013444874.1	GDSL esterase/lipase 5 [Medicago truncatula]
MS.gene26403	9.36081	8.39867e-18	up	AAO16603.1	putative isoflavone synthase [Medicago truncatula]
MS.gene055959	13.2941	8.39867e-18	up	XP_003625319.1	dirigent protein 22 [Medicago truncatula]
MS.gene070216	5.98777	8.964e-18	up	XP_003605649.2	isoflavone 2'-hydroxylase [Medicago truncatula]
MS.gene002295	9.85959	2.90041e-17	up	RHN71757.1	putative reverse transcriptase, RNA-dependent DNA polymerase [Medicago truncatula]
MS.gene057551	12.9135	2.90041e-17	up	XP_003621323.1	isoliquiritigenin 2'-O-methyltransferase isoform X1 [Medicago truncatula]
MS.gene99215	12.5309	3.80793e-17	up	XP_013457415.1	caffeoyl-CoA O-methyltransferase 5 [Medicago truncatula]
MS.gene97813	11.8099	4.31154e-17	up	XP_003598945.1	flavonoid 3'-monooxygenase [Medicago truncatula]
MS.gene69943	11.3108	4.65432e-17	up	XP_013468976.1	pathogenesis-related protein PR-4 [Medicago truncatula]
MS.gene94507	13.0245	4.69146e-17	up	XP_013459100.1	flavonoid 3'-monooxygenase [Medicago truncatula]
MS.gene068297	9.35061	5.8823e-17	up	XP_003604505.2	dirigent protein 19, partial [Medicago truncatula]
MS.gene24974	9.35061	5.8823e-17	up	XP_003604505.2	dirigent protein 19, partial [Medicago truncatula]
MS.gene08405	13.4339	5.95389e-17	up	XP_024638543.1	isoflavone 2'-hydroxylase-like [Medicago truncatula]
MS.gene38095	7.13446	7.85422e-17	up	CAA57782.1	chalcone reductase [Medicago sativa]
MS.gene066723	13.3648	9.30398e-17	up	XP_003608243.1	berberine bridge enzyme-like 17 [Medicago truncatula]
MS.gene003902	7.29712	1.08863e-16	up	XP_013456268.1	cyanogenic beta-glucosidase [Medicago truncatula]
MS.gene058114	12.6228	1.35326e-16	up	RHN53403.1	putative naringenin-chalcone synthase [Medicago truncatula]
MS.gene35210	13.3016	1.40336e-16	up	XP_024638543.1	isoflavone 2'-hydroxylase-like [Medicago truncatula]
MS.gene56007	5.21152	1.86525e-16	up	ABD32327.1	Glycoside hydrolase, family 17 [Medicago truncatula]
MS.gene019285	6.9027	2.107e-16	up	PNX71133.1	osmotin-like protein OSM34 [Trifolium pratense]
MS.gene62120	13.0913	2.89426e-16	up	XP_013442957.2	codeine O-demethylase [Medicago truncatula]
MS.gene97222	5.53764	3.06197e-16	up	RHN44379.1	putative UDP-glucuronosyl/UDP-glucosyltransferase [Medicago truncatula]
MS.gene01798	9.33663	3.2312e-16	up	AAP33165.1	polyphenol oxidase [Medicago sativa]
MS.gene020987	6.20577	3.2312e-16	up	XP_003618076.1	phenylalanine ammonia-lyase class 3 [Medicago truncatula]
MS.gene38116	6.20577	3.2312e-16	up	XP_003618076.1	phenylalanine ammonia-lyase class 3 [Medicago truncatula]
MS.gene92808	7.42105	3.82489e-16	up	Q40316.1	RecName: Full=Vestitone reductase
MS.gene38174	6.36027	5.19068e-16	up	AAB41556.1	chalcone reductase [Medicago sativa]
MS.gene63017	6.28482	5.45247e-16	up	AES59827.1	GDSL-like lipase/acylhydrolase [Medicago truncatula]
MS.gene38094	6.25273	5.81479e-16	up	CAA57784.1	chalcone reductase [Medicago sativa]
MS.gene041428	5.74594	6.53832e-16	up	PNY09053.1	glycoside hydrolase family 18 protein [Trifolium pratense]
MS.gene97810	10.7002	8.58228e-16	up	XP_013459100.1	flavonoid 3'-monooxygenase [Medicago truncatula]
MS.gene59394	11.4849	1.0988e-15	up	CAA41106.1	isoflavone reductase [Medicago sativa]
MS.gene052560	12.3794	1.16871e-15	up	XP_003608243.1	berberine bridge enzyme-like 17 [Medicago truncatula]
MS.gene69945	7.02601	1.37993e-15	up	XP_013468974.1	pathogenesis-related protein PR-4 [Medicago truncatula]
MS.gene069226	7.56221	1.37993e-15	up	XP_013444874.1	GDSL esterase/lipase 5 [Medicago truncatula]
MS.gene021793	12.8637	1.45958e-15	up	XP_003621323.1	isoliquiritigenin 2'-O-methyltransferase isoform X1 [Medicago truncatula]
MS.gene028243	12.4133	1.55723e-15	up	XP_024638543.1	isoflavone 2'-hydroxylase-like [Medicago truncatula]
MS.gene54575	8.13969	1.70117e-15	up	XP_013456268.1	cyanogenic beta-glucosidase [Medicago truncatula]
MS.gene91648	8.11412	2.29364e-15	up	RHN44379.1	putative UDP-glucuronosyl/UDP-glucosyltransferase [Medicago truncatula]
MS.gene38155	6.61476	2.81753e-15	up	XP_003618025.2	caffeic acid 3-O-methyltransferase 1 [Medicago truncatula]
MS.gene47577	6.72967	3.36319e-15	up	XP_013456930.1	isoflavone 4'-O-methyltransferase isoform X1 [Medicago truncatula]
MS.gene08681	10.1832	3.56619e-15	up	RHN60702.1	putative carbonic anhydrase [Medicago truncatula]
MS.gene029359	10.2997	3.90441e-15	up	XP_013470231.1	uncharacterized protein LOC25485541 [Medicago truncatula]
MS.gene72024	8.76592	3.99193e-15	up	PNY09053.1	glycoside hydrolase family 18 protein [Trifolium pratense]
MS.gene35895	6.18896	3.99193e-15	up	XP_003615837.2	cytochrome P450 83B1 [Medicago truncatula]
MS.gene007692	10.9147	4.62582e-15	up	RHN60702.1	putative carbonic anhydrase [Medicago truncatula]
MS.gene36267	5.26687	5.29422e-15	up	RHN76449.1	putative maltose-transporting ATPase [Medicago truncatula]
MS.gene056101	6.9704	6.53488e-15	up	XP_013442848.1	hydroquinone glucosyltransferase [Medicago truncatula]
MS.gene000023	8.85468	8.06317e-15	up	XP_003598945.1	flavonoid 3'-monooxygenase [Medicago truncatula]
MS.gene94506	11.5029	8.06317e-15	up	XP_003598945.1	flavonoid 3'-monooxygenase [Medicago truncatula]
MS.gene88064	10.174	8.10824e-15	up	XP_003622129.1	licodione synthase [Medicago truncatula]
MS.gene60721	7.01219	9.5547e-15	up	XP_003592044.1	chalcone synthase 4 [Medicago truncatula]
MS.gene032211	4.98376	1.17513e-14	up	XP_003597548.2	endochitinase PR4 [Medicago truncatula]
MS.gene010440	12.549	1.30086e-14	up	XP_003611883.1	cytochrome P450 71D8 [Medicago truncatula]
MS.gene27779	6.44059	1.35415e-14	up	Q40316.1	RecName: Full=Vestitone reductase
MS.gene059037	11.8107	2.03494e-14	up	XP_003594829.1	class-10 pathogenesis-related protein 1 [Medicago truncatula]
MS.gene94508	11.9277	2.43179e-14	up	XP_013459100.1	flavonoid 3'-monooxygenase [Medicago truncatula]
MS.gene059052	6.09458	2.99093e-14	up	XP_003594849.1	ABA-responsive protein ABR17 isoform X1 [Medicago truncatula]
MS.gene97082	12.0925	3.12429e-14	up	RHN59587.1	putative NADPH:quinone reductase [Medicago truncatula]
MS.gene95903	12.0696	3.26059e-14	up	RHN78267.1	putative methyltransferase [Medicago truncatula]
MS.gene063691	6.66161	3.82381e-14	up	XP_003630883.1	LEAF RUST 10 DISEASE-RESISTANCE LOCUS RECEPTOR-LIKE PROTEIN KINASE-like 2.4 [Medicago truncatula]
MS.gene052559	12.183	5.66674e-14	up	XP_003608243.1	berberine bridge enzyme-like 17 [Medicago truncatula]
MS.gene058180	9.77397	6.26947e-14	up	Q43560.1;	;AltName: Full=MSPR10-1
MS.gene78593	6.2641	6.26947e-14	up	P30075.2;;	;AltName: Full=Naringenin-chalcone synthase 4
MS.gene59396	9.89143	6.27893e-14	up	CAA41106.1	isoflavone reductase [Medicago sativa]
MS.gene77471	7.85937	6.42824e-14	up	XP_003601570.1	NAD(P)H-dependent 6'-deoxychalcone synthase [Medicago truncatula]
MS.gene071841	10.7481	6.72659e-14	up	XP_003594832.1	class-10 pathogenesis-related protein 1-like [Medicago truncatula]
MS.gene010651	4.62834	7.28749e-14	up	XP_003604797.1	uncharacterized protein LOC11422490 [Medicago truncatula]
MS.gene050363	5.04408	7.28749e-14	up	XP_013450186.1	NDR1/HIN1-like protein 10 [Medicago truncatula]
MS.gene007146	5.04408	7.28749e-14	up	XP_013450186.1	NDR1/HIN1-like protein 10 [Medicago truncatula]
MS.gene025640	5.04408	7.28749e-14	up	XP_013450186.1	NDR1/HIN1-like protein 10 [Medicago truncatula]
MS.gene006817	8.26645	7.74084e-14	up	XP_013456776.1	uncharacterized protein LOC25492976 [Medicago truncatula]
MS.gene59001	8.93766	7.74995e-14	up	XP_013442957.2	codeine O-demethylase [Medicago truncatula]
MS.gene86664	12.3829	1.07087e-13	up	XP_003622129.1	licodione synthase [Medicago truncatula]
MS.gene010541	8.88587	1.10104e-13	up	CAA41106.1	isoflavone reductase [Medicago sativa]
MS.gene35105	12.5653	1.39212e-13	up	XP_013457291.1	berberine bridge enzyme-like 18 [Medicago truncatula]
MS.gene43935	5.85398	1.39212e-13	up	XP_013453735.1	uncharacterized protein LOC25494608 [Medicago truncatula]
MS.gene56508	9.36272	1.74954e-13	up	XP_013456776.1	uncharacterized protein LOC25492976 [Medicago truncatula]
MS.gene011804	10.4837	3.69431e-13	up	XP_013457415.1	caffeoyl-CoA O-methyltransferase 5 [Medicago truncatula]
MS.gene032636	11.6068	3.82407e-13	up	RHN49705.1	putative thioredoxin-like ferredoxin [Medicago truncatula]
MS.gene031821	8.0462	5.19774e-13	up	XP_003607319.1	glucan endo-1,3-beta-glucosidase [Medicago truncatula]
MS.gene91976	6.02362	5.21768e-13	up	CAA57782.1	chalcone reductase [Medicago sativa]
MS.gene053423	11.3845	5.64683e-13	up	XP_003590102.3	uncharacterized protein At1g28695 isoform X1 [Medicago truncatula]
MS.gene99646	7.17783	6.30591e-13	up	XP_003592446.2	2-hydroxyisoflavanone dehydratase [Medicago truncatula]
MS.gene01685	6.77278	6.35361e-13	up	RHN71757.1	putative reverse transcriptase, RNA-dependent DNA polymerase [Medicago truncatula]
MS.gene73051	12.1	6.42155e-13	up	XP_003598823.2	isoliquiritigenin 2'-O-methyltransferase [Medicago truncatula]
MS.gene064019	7.31033	6.47908e-13	up	XP_013453219.1	probable LRR receptor-like serine/threonine-protein kinase At4g29180 isoform X1 [Medicago truncatula]
MS.gene33429	9.98035	7.16285e-13	up	XP_003604505.2	dirigent protein 19, partial [Medicago truncatula]
MS.gene33683	9.98035	7.16285e-13	up	XP_003604505.2	dirigent protein 19, partial [Medicago truncatula]
MS.gene068296	10.339	7.16285e-13	up	XP_013441900.1	dirigent protein 22 [Medicago truncatula]
MS.gene91973	6.9006	7.29178e-13	up	AAB41556.1	chalcone reductase [Medicago sativa]
MS.gene33428	10.9587	7.60753e-13	up	XP_013441900.1	dirigent protein 22 [Medicago truncatula]
MS.gene33682	10.9587	7.60753e-13	up	XP_013441900.1	dirigent protein 22 [Medicago truncatula]
MS.gene43995	6.94941	8.6386e-13	up	XP_013468975.1	pathogenesis-related protein PR-4 [Medicago truncatula]
MS.gene40459	9.85457	8.89489e-13	up	AES90515.1	branched-chain amino acid aminotransferase [Medicago truncatula]
MS.gene021997	6.54294	8.95941e-13	up	XP_003621538.1	chalcone synthase 2 [Medicago truncatula]
MS.gene27551	10.1479	9.83167e-13	up	XP_003623706.2	vestitone reductase isoform X2 [Medicago truncatula]
MS.gene91977	6.60742	1.0335e-12	up	AAB41556.1	chalcone reductase [Medicago sativa]
MS.gene91647	11.3234	1.0335e-12	up	RHN44379.1	putative UDP-glucuronosyl/UDP-glucosyltransferase [Medicago truncatula]
MS.gene016248	7.69904	1.07499e-12	up	RHN46759.1	putative vestitone reductase [Medicago truncatula]
MS.gene26696	11.2012	1.48701e-12	up	XP_003609962.2	probable flavin-containing monooxygenase 1 [Medicago truncatula]
MS.gene028353	11.4442	1.56059e-12	up	XP_013457291.1	berberine bridge enzyme-like 18 [Medicago truncatula]
MS.gene052317	8.19459	1.62387e-12	up	XP_003607319.1	glucan endo-1,3-beta-glucosidase [Medicago truncatula]
MS.gene35208	10.4807	1.62387e-12	up	XP_013457402.1	isoflavone 2'-hydroxylase [Medicago truncatula]
MS.gene44571	7.05104	1.69826e-12	up	XP_013466817.1	isoliquiritigenin 2'-O-methyltransferase [Medicago truncatula]
MS.gene02717	11.6282	1.83181e-12	up	XP_003594608.1	berberine bridge enzyme-like 8 [Medicago truncatula]
MS.gene28357	11.0705	1.83181e-12	up	XP_013456268.1	cyanogenic beta-glucosidase [Medicago truncatula]
MS.gene24086	7.08482	2.10017e-12	up	PNY12007.1	12-oxophytodienoate reductase-like protein [Trifolium pratense]
MS.gene020921	6.1848	2.17255e-12	up	AAB41556.1	chalcone reductase [Medicago sativa]
MS.gene011352	11.017	2.23741e-12	up	XP_013457721.1	cytochrome P450 71A23 [Medicago truncatula]
MS.gene66436	9.27048	2.40523e-12	up	ABD33275.2	progesterone 5-beta-reductase, putative [Medicago truncatula]
MS.gene016249	8.00523	2.69683e-12	up	Q40316.1	RecName: Full=Vestitone reductase
MS.gene059841	11.1662	2.82649e-12	up	------	------
MS.gene35782	5.35977	2.93906e-12	up	XP_003597040.2	cysteine-rich repeat secretory protein 38 [Medicago truncatula]
MS.gene24374	6.78453	3.26694e-12	up	XP_003589236.1	patatin-like protein 2 [Medicago truncatula]
MS.gene050883	6.23362	3.32223e-12	up	P30075.2;;	;AltName: Full=Naringenin-chalcone synthase 4
MS.gene058179	6.94448	3.53689e-12	up	XP_003594829.1	class-10 pathogenesis-related protein 1 [Medicago truncatula]
MS.gene023219	12.77	3.54992e-12	up	XP_024638543.1	isoflavone 2'-hydroxylase-like [Medicago truncatula]
MS.gene78687	8.46276	3.925e-12	up	XP_003616057.1	probable LRR receptor-like serine/threonine-protein kinase At1g06840 [Medicago truncatula]
MS.gene39533	8.27274	3.95878e-12	up	XP_013456927.1	2-hydroxyisoflavanone synthase [Medicago truncatula]
MS.gene91650	5.64573	3.95901e-12	up	RHN44379.1	putative UDP-glucuronosyl/UDP-glucosyltransferase [Medicago truncatula]
MS.gene052441	9.83224	4.1105e-12	up	XP_003620522.1	aldehyde dehydrogenase family 2 member C4 [Medicago truncatula]
MS.gene48645	7.09184	5.54971e-12	up	XP_013455237.1	F-box/FBD/LRR-repeat protein At3g14710 [Medicago truncatula]
MS.gene039852	11.9423	6.13348e-12	up	XP_003598823.2	isoliquiritigenin 2'-O-methyltransferase [Medicago truncatula]
MS.gene031826	7.24248	6.89252e-12	up	KEH30624.1	glucan endo-1,3-beta-glucosidase [Medicago truncatula]
MS.gene028244	12.7936	7.33698e-12	up	XP_013457402.1	isoflavone 2'-hydroxylase [Medicago truncatula]
MS.gene99213	11.1522	7.36372e-12	up	XP_013457415.1	caffeoyl-CoA O-methyltransferase 5 [Medicago truncatula]
MS.gene08721	12.0766	1.01372e-11	up	XP_003606407.1	probable glutathione S-transferase [Medicago truncatula]
MS.gene056100	6.67655	1.01512e-11	up	RHN45539.1	putative hydroquinone glucosyltransferase [Medicago truncatula]
MS.gene57747	4.71777	1.08587e-11	up	PNY09053.1	glycoside hydrolase family 18 protein [Trifolium pratense]
MS.gene94790	9.07164	1.16097e-11	up	XP_013449039.1	laccase-7 [Medicago truncatula]
MS.gene74396	6.02018	1.25038e-11	up	XP_024641127.1	histone-lysine N-methyltransferase ASHH3 isoform X2 [Medicago truncatula]
MS.gene002294	11.8474	1.31976e-11	up	RHN71757.1	putative reverse transcriptase, RNA-dependent DNA polymerase [Medicago truncatula]
MS.gene82817	7.41444	1.34511e-11	up	RHN49705.1	putative thioredoxin-like ferredoxin [Medicago truncatula]
MS.gene66360	7.67246	1.56071e-11	up	XP_013453219.1	probable LRR receptor-like serine/threonine-protein kinase At4g29180 isoform X1 [Medicago truncatula]
MS.gene047549	11.7371	1.63088e-11	up	AAP33165.1	polyphenol oxidase [Medicago sativa]
MS.gene97815	11.1889	1.67097e-11	up	XP_003598945.1	flavonoid 3'-monooxygenase [Medicago truncatula]
MS.gene43994	6.17359	1.74244e-11	up	XP_013468974.1	pathogenesis-related protein PR-4 [Medicago truncatula]
MS.gene060978	5.49907	1.9721e-11	up	XP_013464443.1	cytochrome P450 CYP72A219 [Medicago truncatula]
MS.gene72455	11.2088	1.97614e-11	up	XP_013464525.1	geraniol 8-hydroxylase [Medicago truncatula]
MS.gene058093	10.7799	1.97614e-11	up	XP_003610827.1	geraniol 8-hydroxylase [Medicago truncatula]
MS.gene062572	10.9395	2.21385e-11	up	XP_003606407.1	probable glutathione S-transferase [Medicago truncatula]
MS.gene057471	10.7403	2.31771e-11	up	RHN44379.1	putative UDP-glucuronosyl/UDP-glucosyltransferase [Medicago truncatula]
MS.gene033316	10.3762	2.36003e-11	up	XP_013457721.1	cytochrome P450 71A23 [Medicago truncatula]
MS.gene38109	5.62197	2.61814e-11	up	XP_003618025.2	caffeic acid 3-O-methyltransferase 1 [Medicago truncatula]
MS.gene92589	11.4239	2.90672e-11	up	XP_013454903.1	laccase-7 [Medicago truncatula]
MS.gene96173	11.6975	2.93992e-11	up	XP_013442957.2	codeine O-demethylase [Medicago truncatula]
MS.gene08407	12.8865	2.93992e-11	up	XP_013457402.1	isoflavone 2'-hydroxylase [Medicago truncatula]
MS.gene58652	-10.9468	3.00868e-11	down	XP_013463333.1	isoflavone 3'-hydroxylase [Medicago truncatula]
MS.gene038936	10.0433	3.13503e-11	up	XP_013463163.1	pathogenesis-related protein 1 [Medicago truncatula]
MS.gene78383	10.179	3.35116e-11	up	XP_003597438.1	ADP,ATP carrier protein, mitochondrial [Medicago truncatula]
MS.gene40707	10.0181	3.53609e-11	up	PNY09053.1	glycoside hydrolase family 18 protein [Trifolium pratense]
MS.gene00178	6.95103	4.09841e-11	up	ABD32327.1	Glycoside hydrolase, family 17 [Medicago truncatula]
MS.gene058103	5.43503	4.17683e-11	up	XP_003610843.1	4-coumarate--CoA ligase 2 [Medicago truncatula]
MS.gene047955	5.63843	4.2889e-11	up	RHN72476.1	putative beta-glucosidase [Medicago truncatula]
MS.gene93943	10.4504	4.61834e-11	up	RHN59587.1	putative NADPH:quinone reductase [Medicago truncatula]
MS.gene058109	8.22131	4.63618e-11	up	RHN53403.1	putative naringenin-chalcone synthase [Medicago truncatula]
MS.gene02723	6.16845	4.73379e-11	up	RHN72932.1	putative protein kinase RLK-Pelle-WAK family [Medicago truncatula]
MS.gene005129	7.48194	4.81682e-11	up	XP_013468976.1	pathogenesis-related protein PR-4 [Medicago truncatula]
MS.gene063360	8.86127	5.07292e-11	up	XP_003596187.1	elongation factor 2 [Medicago truncatula]
MS.gene044804	11.4475	6.09514e-11	up	XP_003622129.1	licodione synthase [Medicago truncatula]
MS.gene058175	7.53406	6.55289e-11	up	XP_003594836.1	class-10 pathogenesis-related protein 1-like [Medicago truncatula]
MS.gene041184	10.5429	6.75319e-11	up	XP_003611883.1	cytochrome P450 71D8 [Medicago truncatula]
MS.gene021873	8.19113	6.88457e-11	up	RHN44379.1	putative UDP-glucuronosyl/UDP-glucosyltransferase [Medicago truncatula]
MS.gene65521	9.18454	6.92285e-11	up	XP_013451617.1	mitochondrial phosphate carrier protein 3, mitochondrial [Medicago truncatula]
MS.gene29341	8.27606	7.67153e-11	up	XP_003626279.2	probable linoleate 9S-lipoxygenase 5 [Medicago truncatula]
MS.gene57180	7.7842	8.21373e-11	up	XP_003611653.1	probable indole-3-acetic acid-amido synthetase GH3.1 [Medicago truncatula]
MS.gene88887	7.25004	8.30755e-11	up	XP_003592044.1	chalcone synthase 4 [Medicago truncatula]
MS.gene050138	8.57716	8.54272e-11	up	RHN60702.1	putative carbonic anhydrase [Medicago truncatula]
MS.gene045973	-11.9382	8.59051e-11	down	RZC28874.1	hypothetical protein D0Y65_000731 [Glycine soja]
MS.gene57365	10.1455	9.35423e-11	up	XP_013456244.1	cyanogenic beta-glucosidase [Medicago truncatula]
MS.gene97823	11.6441	9.65966e-11	up	XP_003626244.1	uncharacterized protein LOC11434619 [Medicago truncatula]
MS.gene058371	5.08803	1.10424e-10	up	XP_003598178.1	hexose carrier protein HEX6 [Medicago truncatula]
MS.gene029288	4.05433	1.12692e-10	up	XP_013470327.1	uncharacterized protein LOC25485619 isoform X1 [Medicago truncatula]
MS.gene45222	10.9039	1.28405e-10	up	XP_003621323.1	isoliquiritigenin 2'-O-methyltransferase isoform X1 [Medicago truncatula]
MS.gene47838	7.54001	1.35946e-10	up	XP_003604643.1	beta-glucosidase 24 [Medicago truncatula]
MS.gene75048	8.00691	1.41343e-10	up	XP_013453219.1	probable LRR receptor-like serine/threonine-protein kinase At4g29180 isoform X1 [Medicago truncatula]
MS.gene21772	10.8608	1.42106e-10	up	XP_003610827.1	geraniol 8-hydroxylase [Medicago truncatula]
MS.gene00249	12.3396	1.5389e-10	up	XP_013463163.1	pathogenesis-related protein 1 [Medicago truncatula]
MS.gene07126	10.4031	1.59381e-10	up	XP_003625895.1	potassium transporter 5 [Medicago truncatula]
MS.gene029726	8.51243	1.64244e-10	up	XP_013468100.1	thaumatin-like protein 1b [Medicago truncatula]
MS.gene89982	6.09731	1.68681e-10	up	XP_003606257.1	arogenate dehydratase 3, chloroplastic [Medicago truncatula]
MS.gene039336	11.4944	1.70954e-10	up	XP_013464525.1	geraniol 8-hydroxylase [Medicago truncatula]
MS.gene67744	5.98081	1.74594e-10	up	XP_003598097.1	phospholipid-transporting ATPase 1 [Medicago truncatula]
MS.gene28724	11.2413	1.76409e-10	up	XP_013457291.1	berberine bridge enzyme-like 18 [Medicago truncatula]
MS.gene21758	8.05814	1.76612e-10	up	P30077.1;	;AltName: Full=Naringenin-chalcone synthase 9
MS.gene056343	11.1255	1.83837e-10	up	XP_024636806.1	uncharacterized protein LOC25492618 [Medicago truncatula]
MS.gene054622	-10.3198	1.93023e-10	down	XP_003603006.1	uroporphyrinogen-III synthase, chloroplastic [Medicago truncatula]
MS.gene66422	5.40235	2.04837e-10	up	XP_013453185.1	receptor-like protein kinase HSL1 isoform X1 [Medicago truncatula]
MS.gene44720	5.58552	2.05745e-10	up	P30074.1;	;AltName: Full=Naringenin-chalcone synthase 2
MS.gene001962	3.60032	2.25221e-10	up	XP_013446279.1	isoflavone reductase homolog [Medicago truncatula]
MS.gene043222	7.55103	2.41081e-10	up	XP_003605649.2	isoflavone 2'-hydroxylase [Medicago truncatula]
MS.gene02732	10.4723	2.41908e-10	up	XP_013463042.1	berberine bridge enzyme-like 8 [Medicago truncatula]
MS.gene26861	5.89083	2.68146e-10	up	XP_013456930.1	isoflavone 4'-O-methyltransferase isoform X1 [Medicago truncatula]
MS.gene038093	8.61035	2.82167e-10	up	AET00273.1	inhibitor of trypsin and hageman factor-like protein [Medicago truncatula]
MS.gene22706	-10.3335	2.96953e-10	down	XP_013450613.1	aspartyl protease family protein 2 [Medicago truncatula]
MS.gene53428	10.3151	3.59596e-10	up	XP_013459326.1	flavonoid 3',5'-hydroxylase 1 [Medicago truncatula]
MS.gene059038	10.2203	3.64887e-10	up	XP_003594829.1	class-10 pathogenesis-related protein 1 [Medicago truncatula]
MS.gene031822	6.93224	4.04586e-10	up	XP_003607319.1	glucan endo-1,3-beta-glucosidase [Medicago truncatula]
MS.gene052053	9.22815	4.91953e-10	up	XP_003597438.1	ADP,ATP carrier protein, mitochondrial [Medicago truncatula]
MS.gene043185	9.13596	4.9455e-10	up	RHN59587.1	putative NADPH:quinone reductase [Medicago truncatula]
MS.gene001246	4.94043	4.95693e-10	up	XP_013467010.1	calmodulin-like protein 11 [Medicago truncatula]
MS.gene003410	-4.32701	5.13582e-10	down	XP_013456554.1	proline-rich protein 4 [Medicago truncatula]
MS.gene053069	10.1582	5.18279e-10	up	RHN49705.1	putative thioredoxin-like ferredoxin [Medicago truncatula]
MS.gene018288	6.35352	5.18279e-10	up	XP_013451087.1	phenolic glucoside malonyltransferase 1 [Medicago truncatula]
MS.gene050381	7.82158	5.4434e-10	up	XP_003611130.2	protein P21 [Medicago truncatula]
MS.gene015554	7.82158	5.4434e-10	up	XP_003611130.2	protein P21 [Medicago truncatula]
MS.gene071842	10.9375	5.47312e-10	up	SNQ45214.1	disease-resistance response protein [Medicago sativa]
MS.gene025643	4.82583	5.47312e-10	up	XP_013450194.1	NDR1/HIN1-like protein 10 [Medicago truncatula]
MS.gene048082	10.6685	5.50861e-10	up	XP_013454903.1	laccase-7 [Medicago truncatula]
MS.gene49887	5.9267	5.51015e-10	up	P30074.1;	;AltName: Full=Naringenin-chalcone synthase 2
MS.gene26243	6.71994	5.87058e-10	up	XP_003616057.1	probable LRR receptor-like serine/threonine-protein kinase At1g06840 [Medicago truncatula]
MS.gene93944	5.60396	6.36821e-10	up	RHN59590.1	putative NADPH:quinone reductase [Medicago truncatula]
MS.gene65244	5.41086	6.42785e-10	up	XP_013451617.1	mitochondrial phosphate carrier protein 3, mitochondrial [Medicago truncatula]
MS.gene042551	10.5315	6.45969e-10	up	XP_003624798.1	dihydrofolate reductase [Medicago truncatula]
MS.gene009391	7.0978	6.67539e-10	up	XP_003598134.2	G-type lectin S-receptor-like serine/threonine-protein kinase At4g27290 [Medicago truncatula]
MS.gene042080	5.35439	7.57547e-10	up	XP_013458668.1	uncharacterized protein LOC25494330 [Medicago truncatula]
MS.gene20350	10.7038	7.65202e-10	up	XP_003611169.2	phospholipase D beta 1 [Medicago truncatula]
MS.gene50681	4.44144	7.66691e-10	up	XP_003607108.1	methylecgonone reductase [Medicago truncatula]
MS.gene42091	7.21087	7.8165e-10	up	XP_012569043.1	protein LURP-one-related 10-like [Cicer arietinum]
MS.gene006117	6.24228	8.08847e-10	up	XP_013469604.1	chalcone synthase 8 [Medicago truncatula]
MS.gene20073	3.71403	8.32588e-10	up	RHN48488.1	putative phenylalanine ammonia-lyase [Medicago truncatula]
MS.gene94487	10.6084	1.21582e-09	up	XP_013464525.1	geraniol 8-hydroxylase [Medicago truncatula]
MS.gene73753	5.92972	1.32354e-09	up	XP_003624375.3	uncharacterized protein LOC11435688 [Medicago truncatula]
MS.gene65116	9.89362	1.35859e-09	up	XP_003622943.1	vesicle-associated membrane protein 722 [Medicago truncatula]
MS.gene018029	8.85619	1.54632e-09	up	XP_003625319.1	dirigent protein 22 [Medicago truncatula]
MS.gene059043	8.0754	1.65121e-09	up	XP_003594832.1	class-10 pathogenesis-related protein 1-like [Medicago truncatula]
MS.gene09055	5.29438	1.69518e-09	up	RHN42326.1	putative thebaine 6-O-demethylase [Medicago truncatula]
MS.gene059510	10.7185	1.81877e-09	up	XP_013456803.1	glucan endo-1,3-beta-glucosidase 14 isoform X2 [Medicago truncatula]
MS.gene20074	4.35653	1.83568e-09	up	RHN48492.1	putative phenylalanine ammonia-lyase [Medicago truncatula]
MS.gene21765	5.7286	1.8878e-09	up	XP_003610843.1	4-coumarate--CoA ligase 2 [Medicago truncatula]
MS.gene01274	6.01658	1.95386e-09	up	RHN71757.1	putative reverse transcriptase, RNA-dependent DNA polymerase [Medicago truncatula]
MS.gene80092	7.02799	2.04656e-09	up	XP_003592446.2	2-hydroxyisoflavanone dehydratase [Medicago truncatula]
MS.gene37117	5.52466	2.10351e-09	up	RHN50340.1	putative proline dehydrogenase [Medicago truncatula]
MS.gene000105	7.45053	2.20276e-09	up	XP_013443401.1	probable L-type lectin-domain containing receptor kinase S.5 [Medicago truncatula]
MS.gene072899	9.79527	2.28797e-09	up	XP_013461884.1	SPX domain-containing protein 2 [Medicago truncatula]
MS.gene011868	4.86949	2.30833e-09	up	XP_003629560.2	probable disease resistance protein At5g66900 [Medicago truncatula]
MS.gene000024	9.79521	2.36458e-09	up	XP_003598945.1	flavonoid 3'-monooxygenase [Medicago truncatula]
MS.gene059192	11.5027	2.41932e-09	up	XP_013447002.1	thaumatin-like protein [Medicago truncatula]
MS.gene01688	6.26322	2.4851e-09	up	XP_003593361.1	pathogenesis-related protein 1B [Medicago truncatula]
MS.gene031090	8.32417	2.51839e-09	up	XP_003618543.1	uncharacterized protein LOC11414476 [Medicago truncatula]
MS.gene38944	4.04416	2.61632e-09	up	XP_013445449.1	probable LRR receptor-like serine/threonine-protein kinase At1g56130 [Medicago truncatula]
MS.gene053420	10.9401	2.62447e-09	up	GAU25277.1	hypothetical protein TSUD_17900 [Trifolium subterraneum]
MS.gene058674	10.4816	2.62447e-09	up	XP_003624084.2	1-aminocyclopropane-1-carboxylate synthase 1 [Medicago truncatula]
MS.gene97220	10.0825	2.75632e-09	up	RHN44379.1	putative UDP-glucuronosyl/UDP-glucosyltransferase [Medicago truncatula]
MS.gene95984	5.72305	2.81448e-09	up	XP_013464440.1	cytochrome P450 CYP72A219 isoform X1 [Medicago truncatula]
MS.gene47578	7.79154	2.96109e-09	up	XP_013456927.1	2-hydroxyisoflavanone synthase [Medicago truncatula]
MS.gene55884	-10.526	2.97281e-09	down	XP_004503530.1	uncharacterized protein LOC101497763 [Cicer arietinum]
MS.gene52700	12.3306	3.11719e-09	up	XP_003625319.1	dirigent protein 22 [Medicago truncatula]
MS.gene029088	4.10928	3.27201e-09	up	XP_003592763.1	chalcone--flavonone isomerase 1B-2 [Medicago truncatula]
MS.gene031819	6.03914	3.31921e-09	up	PNX94124.1	retrovirus-related Pol polyprotein from transposon TNT 1-94 [Trifolium pratense]
MS.gene042955	10.949	3.45596e-09	up	XP_003620522.1	aldehyde dehydrogenase family 2 member C4 [Medicago truncatula]
MS.gene056313	6.29188	3.68613e-09	up	P30074.1;	;AltName: Full=Naringenin-chalcone synthase 2
MS.gene05526	9.74965	3.68613e-09	up	XP_003620522.1	aldehyde dehydrogenase family 2 member C4 [Medicago truncatula]
MS.gene78843	4.39344	3.71787e-09	up	XP_003598178.1	hexose carrier protein HEX6 [Medicago truncatula]
MS.gene43585	3.54106	3.76596e-09	up	XP_003593866.1	uncharacterized protein LOC11443845 isoform X1 [Medicago truncatula]
MS.gene75392	9.97872	3.76596e-09	up	XP_013442957.2	codeine O-demethylase [Medicago truncatula]
MS.gene002413	10.3161	3.92211e-09	up	AAP33165.1	polyphenol oxidase [Medicago sativa]
MS.gene97113	7.15334	4.38777e-09	up	XP_003605649.2	isoflavone 2'-hydroxylase [Medicago truncatula]
MS.gene001930	9.35671	4.49243e-09	up	XP_003622129.1	licodione synthase [Medicago truncatula]
MS.gene030167	11.2625	4.62004e-09	up	XP_013458358.1	ABC transporter B family member 11 isoform X1 [Medicago truncatula]
MS.gene014603	9.64222	5.24758e-09	up	XP_003603644.1	receptor-like protein kinase 5 [Medicago truncatula]
MS.gene005691	8.74591	5.2619e-09	up	RHN81220.1	putative glutathione transferase [Medicago truncatula]
MS.gene38173	6.54956	5.49523e-09	up	CAA57782.1	chalcone reductase [Medicago sativa]
MS.gene003369	7.53336	5.57021e-09	up	KEH30624.1	glucan endo-1,3-beta-glucosidase [Medicago truncatula]
MS.gene45552	7.61975	5.6614e-09	up	XP_003597438.1	ADP,ATP carrier protein, mitochondrial [Medicago truncatula]
MS.gene88899	9.683	5.69864e-09	up	PNX96243.1	peroxidase 12-like protein [Trifolium pratense]
MS.gene053857	4.82576	5.71519e-09	up	XP_024639313.1	protein SRG1 [Medicago truncatula]
MS.gene04594	10.6752	6.35128e-09	up	XP_003625219.2	bZIP transcription factor TGA10 isoform X2 [Medicago truncatula]
MS.gene40127	9.58371	7.0951e-09	up	AES90509.2	LRR receptor-like kinase family protein, putative [Medicago truncatula]
MS.gene61417	10.2489	7.0951e-09	up	XP_003620522.1	aldehyde dehydrogenase family 2 member C4 [Medicago truncatula]
MS.gene54591	8.28024	7.30692e-09	up	XP_013456244.1	cyanogenic beta-glucosidase [Medicago truncatula]
MS.gene024782	5.01376	7.35414e-09	up	XP_003610843.1	4-coumarate--CoA ligase 2 [Medicago truncatula]
MS.gene053648	10.294	7.4561e-09	up	AES90508.1	LRR receptor-like kinase family protein [Medicago truncatula]
MS.gene047718	10.6572	7.52427e-09	up	KYP35727.1	Retrovirus-related Pol polyprotein from transposon TNT 1-94 [Cajanus cajan]
MS.gene86036	10.011	7.53813e-09	up	XP_003618543.1	uncharacterized protein LOC11414476 [Medicago truncatula]
MS.gene77223	9.57518	8.58526e-09	up	XP_003622943.1	vesicle-associated membrane protein 722 [Medicago truncatula]
MS.gene31523	6.47262	9.25639e-09	up	XP_013465029.1	uncharacterized protein LOC25487598 [Medicago truncatula]
MS.gene63511	9.52022	9.56899e-09	up	XP_024635845.1	G-type lectin S-receptor-like serine/threonine-protein kinase At4g27290 isoform X1 [Medicago truncatula]
MS.gene037685	4.81108	1.00339e-08	up	XP_013454931.1	probable glutathione S-transferase [Medicago truncatula]
MS.gene054491	8.11929	1.00339e-08	up	XP_013442848.1	hydroquinone glucosyltransferase [Medicago truncatula]
MS.gene040551	7.32079	1.03272e-08	up	XP_003596151.2	transcription factor JUNGBRUNNEN 1 [Medicago truncatula]
MS.gene069486	9.61436	1.03816e-08	up	XP_003620188.1	kunitz trypsin inhibitor 2 [Medicago truncatula]
MS.gene94172	6.14721	1.11205e-08	up	XP_003616753.1	probable leucine-rich repeat receptor-like serine/threonine-protein kinase At3g14840 [Medicago truncatula]
MS.gene20639	10.5805	1.13869e-08	up	XP_013450855.1	alpha-dioxygenase 1 [Medicago truncatula]
MS.gene026259	7.24309	1.14121e-08	up	XP_013466817.1	isoliquiritigenin 2'-O-methyltransferase [Medicago truncatula]
MS.gene021996	6.66975	1.18832e-08	up	P30074.1;	;AltName: Full=Naringenin-chalcone synthase 2
MS.gene21771	6.91484	1.25063e-08	up	RHN53387.1	putative geraniol 8-hydroxylase [Medicago truncatula]
MS.gene79431	11.4917	1.25636e-08	up	XP_013459100.1	flavonoid 3'-monooxygenase [Medicago truncatula]
MS.gene21584	4.43321	1.25636e-08	up	XP_003591644.1	glutathione transferase GST 23 [Medicago truncatula]
MS.gene005699	4.43321	1.25636e-08	up	XP_003591644.1	glutathione transferase GST 23 [Medicago truncatula]
MS.gene97219	9.55983	1.2701e-08	up	RHN44379.1	putative UDP-glucuronosyl/UDP-glucosyltransferase [Medicago truncatula]
MS.gene97816	10.3301	1.27691e-08	up	XP_013459100.1	flavonoid 3'-monooxygenase [Medicago truncatula]
MS.gene31741	9.84063	1.29674e-08	up	XP_013466276.1	rust resistance kinase Lr10 [Medicago truncatula]
MS.gene054626	7.99235	1.30294e-08	up	XP_003603014.1	patatin-like protein 2 [Medicago truncatula]
MS.gene74887	10.0105	1.31525e-08	up	XP_003590904.1	germin-like protein subfamily 1 member 16 [Medicago truncatula]
MS.gene017872	8.90198	1.31536e-08	up	XP_003625136.1	heat stress transcription factor B-3 [Medicago truncatula]
MS.gene54590	7.65802	1.39796e-08	up	XP_013456247.1	cyanogenic beta-glucosidase [Medicago truncatula]
MS.gene88065	10.1464	1.39796e-08	up	XP_003622129.1	licodione synthase [Medicago truncatula]
MS.gene058178	9.86782	1.4106e-08	up	XP_003594831.1	disease resistance response protein DRRG49-C [Medicago truncatula]
MS.gene78011	10.1102	1.44848e-08	up	XP_003598823.2	isoliquiritigenin 2'-O-methyltransferase [Medicago truncatula]
MS.gene32207	8.42786	1.46489e-08	up	XP_003608243.1	berberine bridge enzyme-like 17 [Medicago truncatula]
MS.gene48475	5.49677	1.51191e-08	up	XP_003602997.3	uncharacterized protein LOC11421427 [Medicago truncatula]
MS.gene81279	-9.43058	1.52624e-08	down	XP_003617886.2	uncharacterized protein LOC11442334 [Medicago truncatula]
MS.gene071045	7.38116	1.52939e-08	up	XP_003605649.2	isoflavone 2'-hydroxylase [Medicago truncatula]
MS.gene052313	9.46713	1.53473e-08	up	KEH30624.1	glucan endo-1,3-beta-glucosidase [Medicago truncatula]
MS.gene78033	9.04675	1.54649e-08	up	XP_003598823.2	isoliquiritigenin 2'-O-methyltransferase [Medicago truncatula]
MS.gene47696	8.7107	1.56641e-08	up	XP_003617296.1	serine--glyoxylate aminotransferase [Medicago truncatula]
MS.gene073872	10.1456	1.56641e-08	up	XP_003590102.3	uncharacterized protein At1g28695 isoform X1 [Medicago truncatula]
MS.gene48485	6.05675	1.56641e-08	up	XP_003603014.1	patatin-like protein 2 [Medicago truncatula]
MS.gene39054	9.93822	1.6858e-08	up	XP_003625136.1	heat stress transcription factor B-3 [Medicago truncatula]
MS.gene009650	10.2449	1.70439e-08	up	XP_003616057.1	probable LRR receptor-like serine/threonine-protein kinase At1g06840 [Medicago truncatula]
MS.gene029090	5.16973	1.71523e-08	up	P28012.1;	;Short=Chalcone isomerase 1
MS.gene67016	4.52515	1.84504e-08	up	XP_013451626.1	MLO-like protein 6 [Medicago truncatula]
MS.gene31739	5.4499	1.85478e-08	up	XP_013466274.1	LEAF RUST 10 DISEASE-RESISTANCE LOCUS RECEPTOR-LIKE PROTEIN KINASE-like 2.4 [Medicago truncatula]
MS.gene21577	9.87406	1.85704e-08	up	RHN81220.1	putative glutathione transferase [Medicago truncatula]
MS.gene26400	5.82876	1.94493e-08	up	XP_013456927.1	2-hydroxyisoflavanone synthase [Medicago truncatula]
MS.gene020496	6.15695	1.94493e-08	up	XP_003630911.1	protein PLANT CADMIUM RESISTANCE 2 [Medicago truncatula]
MS.gene73256	10.3408	1.95063e-08	up	XP_013454903.1	laccase-7 [Medicago truncatula]
MS.gene36438	10.6983	1.9739e-08	up	XP_013457291.1	berberine bridge enzyme-like 18 [Medicago truncatula]
MS.gene67682	7.90881	2.04567e-08	up	XP_003609019.1	probable WRKY transcription factor 72 [Medicago truncatula]
MS.gene006970	6.33606	2.17779e-08	up	XP_013456859.1	uncharacterized protein At1g66480 [Medicago truncatula]
MS.gene96147	9.0422	2.17882e-08	up	XP_013466817.1	isoliquiritigenin 2'-O-methyltransferase [Medicago truncatula]
MS.gene79445	9.98229	2.23777e-08	up	RHN49252.1	putative soluble epoxide hydrolase [Medicago truncatula]
MS.gene58597	9.79651	2.24528e-08	up	XP_003613392.1	metalloendoproteinase 5-MMP [Medicago truncatula]
MS.gene034509	9.28627	2.27861e-08	up	XP_013443401.1	probable L-type lectin-domain containing receptor kinase S.5 [Medicago truncatula]
MS.gene83150	9.51023	2.28053e-08	up	XP_003607791.1	2-alkenal reductase (NADP(+)-dependent) [Medicago truncatula]
MS.gene74455	7.02607	2.36106e-08	up	XP_013456602.1	isoflavone 3'-hydroxylase-like [Medicago truncatula]
MS.gene038259	6.19793	2.48765e-08	up	XP_003617349.1	anthocyanidin 3-O-glucosyltransferase 2 [Medicago truncatula]
MS.gene066987	10.0288	2.70416e-08	up	XP_003626244.1	uncharacterized protein LOC11434619 [Medicago truncatula]
MS.gene002275	7.65607	2.74725e-08	up	XP_003593337.1	cytochrome P450 89A2 [Medicago truncatula]
MS.gene56185	8.00629	2.82856e-08	up	XP_003598134.2	G-type lectin S-receptor-like serine/threonine-protein kinase At4g27290 [Medicago truncatula]
MS.gene48592	7.75021	2.93947e-08	up	RHN59587.1	putative NADPH:quinone reductase [Medicago truncatula]
MS.gene057308	9.39169	3.03994e-08	up	AES89135.1	isoflavone reductase-like Bet protein, putative [Medicago truncatula]
MS.gene004813	6.32954	3.03994e-08	up	XP_003590795.1	glu S.griseus protease inhibitor [Medicago truncatula]
MS.gene53517	8.84475	3.25426e-08	up	XP_024630846.1	pre-mRNA-processing factor 19 [Medicago truncatula]
MS.gene00180	9.74564	3.26414e-08	up	AAV66071.1	acidic glucanase [Medicago sativa]
MS.gene05515	9.06051	3.26414e-08	up	RHN52866.1	putative SLC26A/SulP transporter [Medicago truncatula]
MS.gene25530	6.71621	3.5835e-08	up	XP_013445634.1	G-type lectin S-receptor-like serine/threonine-protein kinase At4g27290 [Medicago truncatula]
MS.gene016928	10.17	3.82662e-08	up	XP_003617185.1	cysteine proteinase inhibitor [Medicago truncatula]
MS.gene47049	10.17	3.82662e-08	up	XP_003617185.1	cysteine proteinase inhibitor [Medicago truncatula]
MS.gene051399	7.22621	4.16917e-08	up	XP_013468100.1	thaumatin-like protein 1b [Medicago truncatula]
MS.gene071837	10.6545	4.55994e-08	up	XP_003594829.1	class-10 pathogenesis-related protein 1 [Medicago truncatula]
MS.gene02255	6.45367	4.7954e-08	up	RHN71757.1	putative reverse transcriptase, RNA-dependent DNA polymerase [Medicago truncatula]
MS.gene48249	5.03025	4.88476e-08	up	XP_013455077.1	pectinesterase 2 [Medicago truncatula]
MS.gene038282	5.16147	5.11495e-08	up	XP_003617382.1	transcription factor JUNGBRUNNEN 1 isoform X1 [Medicago truncatula]
MS.gene047995	9.78224	5.13465e-08	up	XP_013463042.1	berberine bridge enzyme-like 8 [Medicago truncatula]
MS.gene059046	5.25442	5.22417e-08	up	ADB44209.1	harvest-induced protein [Medicago sativa]
MS.gene82366	9.36782	5.32889e-08	up	XP_003607791.1	2-alkenal reductase (NADP(+)-dependent) [Medicago truncatula]
MS.gene017958	9.12693	5.67018e-08	up	XP_003625219.2	bZIP transcription factor TGA10 isoform X2 [Medicago truncatula]
MS.gene57366	5.42319	5.71295e-08	up	XP_013456247.1	cyanogenic beta-glucosidase [Medicago truncatula]
MS.gene46292	4.45564	6.26839e-08	up	XP_024627753.1	uncharacterized protein LOC112417093 [Medicago truncatula]
MS.gene058092	9.16245	6.2714e-08	up	------	------
MS.gene015503	7.39681	7.01563e-08	up	RHN53668.1	putative cucumisin [Medicago truncatula]
MS.gene00424	9.74108	7.26196e-08	up	AES59442.1	alpha amylase domain protein [Medicago truncatula]
MS.gene70503	4.16468	7.28225e-08	up	KEH35193.1	VQ motif protein [Medicago truncatula]
MS.gene041764	9.24718	7.34564e-08	up	XP_003591967.1	uncharacterized protein LOC11405409 [Medicago truncatula]
MS.gene003922	9.48343	7.34671e-08	up	XP_024636806.1	uncharacterized protein LOC25492618 [Medicago truncatula]
MS.gene73236	3.8945	7.80127e-08	up	XP_013454931.1	probable glutathione S-transferase [Medicago truncatula]
MS.gene46027	6.73449	7.95694e-08	up	XP_013449039.1	laccase-7 [Medicago truncatula]
MS.gene017274	7.38044	8.00238e-08	up	XP_004490745.1	NDR1/HIN1-like protein 6 [Cicer arietinum]
MS.gene90499	11.2462	8.07073e-08	up	XP_013457415.1	caffeoyl-CoA O-methyltransferase 5 [Medicago truncatula]
MS.gene93601	7.00857	8.14186e-08	up	XP_003621684.1	probable aldo-keto reductase 2 [Medicago truncatula]
MS.gene44568	5.42001	8.49535e-08	up	RDX80466.1	hypothetical protein CR513_38979, partial [Mucuna pruriens]
MS.gene51530	8.91903	8.5155e-08	up	XP_003598134.2	G-type lectin S-receptor-like serine/threonine-protein kinase At4g27290 [Medicago truncatula]
MS.gene45155	7.66372	8.62811e-08	up	XP_003613416.2	metalloendoproteinase 2-MMP [Medicago truncatula]
MS.gene93160	4.86768	8.73331e-08	up	XP_013466442.1	zeatin O-glucosyltransferase [Medicago truncatula]
MS.gene54593	11.5248	8.81254e-08	up	XP_013456244.1	cyanogenic beta-glucosidase [Medicago truncatula]
MS.gene052907	7.07149	8.81254e-08	up	RHN69505.1	putative protein kinase RLK-Pelle-WAK family [Medicago truncatula]
MS.gene60720	9.63526	9.92256e-08	up	XP_003592044.1	chalcone synthase 4 [Medicago truncatula]
MS.gene069425	9.2387	9.95715e-08	up	AES64059.1	hypothetical protein MTR_2g017850 [Medicago truncatula]
MS.gene91651	8.94888	1.01164e-07	up	RHN44379.1	putative UDP-glucuronosyl/UDP-glucosyltransferase [Medicago truncatula]
MS.gene27554	9.03607	1.04312e-07	up	XP_003623719.1	vestitone reductase [Medicago truncatula]
MS.gene79004	10.1296	1.04312e-07	up	XP_003613416.2	metalloendoproteinase 2-MMP [Medicago truncatula]
MS.gene052433	10.3349	1.09192e-07	up	RHN52866.1	putative SLC26A/SulP transporter [Medicago truncatula]
MS.gene006841	9.1438	1.10107e-07	up	XP_003607791.1	2-alkenal reductase (NADP(+)-dependent) [Medicago truncatula]
MS.gene059045	7.48668	1.10992e-07	up	XP_003594836.1	class-10 pathogenesis-related protein 1-like [Medicago truncatula]
MS.gene90820	4.81235	1.10992e-07	up	XP_003592763.1	chalcone--flavonone isomerase 1B-2 [Medicago truncatula]
MS.gene05141	10.0252	1.11397e-07	up	XP_013460469.1	probable glutathione S-transferase parA [Medicago truncatula]
MS.gene041920	5.2343	1.18528e-07	up	XP_013457479.1	cytochrome P450 81E8-like [Medicago truncatula]
MS.gene92560	4.85579	1.19814e-07	up	XP_013454931.1	probable glutathione S-transferase [Medicago truncatula]
MS.gene047079	7.13414	1.2495e-07	up	XP_003593162.1	aminotransferase ALD1, chloroplastic [Medicago truncatula]
MS.gene071944	7.13414	1.2495e-07	up	XP_003593162.1	aminotransferase ALD1, chloroplastic [Medicago truncatula]
MS.gene056311	8.75088	1.28036e-07	up	P30074.1;	;AltName: Full=Naringenin-chalcone synthase 2
MS.gene017250	7.51025	1.28448e-07	up	XP_003616057.1	probable LRR receptor-like serine/threonine-protein kinase At1g06840 [Medicago truncatula]
MS.gene000215	9.25788	1.32688e-07	up	KEH25829.1	hypothetical protein MTR_6g034930 [Medicago truncatula]
MS.gene015403	5.18303	1.34983e-07	up	XP_024640239.1	uncharacterized protein LOC11426939 [Medicago truncatula]
MS.gene011597	8.31128	1.4627e-07	up	XP_013457577.1	potassium transporter 5 [Medicago truncatula]
MS.gene047988	5.20975	1.51576e-07	up	XP_003594614.1	wall-associated receptor kinase-like 8 [Medicago truncatula]
MS.gene026241	7.54811	1.58775e-07	up	RHN78267.1	putative methyltransferase [Medicago truncatula]
MS.gene35104	7.95241	1.59825e-07	up	XP_013457290.1	berberine bridge enzyme-like 18 [Medicago truncatula]
MS.gene78594	5.62571	1.72756e-07	up	XP_003626279.2	probable linoleate 9S-lipoxygenase 5 [Medicago truncatula]
MS.gene00007	9.91613	1.74449e-07	up	XP_003594608.1	berberine bridge enzyme-like 8 [Medicago truncatula]
MS.gene026258	9.54561	1.76368e-07	up	RHN78267.1	putative methyltransferase [Medicago truncatula]
MS.gene68141	3.66214	1.78808e-07	up	XP_003604055.2	uncharacterized protein LOC11433903 isoform X2 [Medicago truncatula]
MS.gene88934	6.45587	1.91135e-07	up	PNY12007.1	12-oxophytodienoate reductase-like protein [Trifolium pratense]
MS.gene060097	8.1402	2.10971e-07	up	XP_003619561.1	kunitz-type trypsin inhibitor-like 2 protein [Medicago truncatula]
MS.gene79430	9.72014	2.14565e-07	up	XP_013459100.1	flavonoid 3'-monooxygenase [Medicago truncatula]
MS.gene72359	7.20656	2.2001e-07	up	AFK45939.1	unknown [Medicago truncatula]
MS.gene019808	9.10461	2.20794e-07	up	PNY16011.1	ribonuclease H, partial [Trifolium pratense]
MS.gene44524	9.68459	2.25828e-07	up	RHN62994.1	hypothetical protein MtrunA17_Chr4g0053491 [Medicago truncatula]
MS.gene074124	6.00029	2.25828e-07	up	XP_013451392.1	lysine histidine transporter 1 [Medicago truncatula]
MS.gene59975	7.38606	2.27742e-07	up	AET02528.2	cysteine-rich receptor-like kinase [Medicago truncatula]
MS.gene007372	7.16696	2.43599e-07	up	RHN48553.1	putative thaumatin [Medicago truncatula]
MS.gene016470	9.38716	2.43599e-07	up	AET02528.2	cysteine-rich receptor-like kinase [Medicago truncatula]
MS.gene56507	9.26538	2.47886e-07	up	XP_013456776.1	uncharacterized protein LOC25492976 [Medicago truncatula]
MS.gene88988	5.97814	2.51281e-07	up	PNY12007.1	12-oxophytodienoate reductase-like protein [Trifolium pratense]
MS.gene08616	9.17602	2.51281e-07	up	XP_003606407.1	probable glutathione S-transferase [Medicago truncatula]
MS.gene67132	11.7317	2.51281e-07	up	AES59442.1	alpha amylase domain protein [Medicago truncatula]
MS.gene41015	9.10609	2.56821e-07	up	XP_003590314.1	dirigent protein 21 [Medicago truncatula]
MS.gene011270	6.70655	2.57956e-07	up	XP_003622863.2	uncharacterized protein LOC11426979 [Medicago truncatula]
MS.gene93422	6.29735	2.69431e-07	up	RHN82132.1	putative protein kinase RLK-Pelle-DLSV family [Medicago truncatula]
MS.gene39535	7.25678	2.70429e-07	up	AAO16603.1	putative isoflavone synthase [Medicago truncatula]
MS.gene81359	7.0965	2.706e-07	up	XP_004497780.1	2-alkenal reductase (NADP(+)-dependent)-like [Cicer arietinum]
MS.gene56406	7.07408	2.76331e-07	up	XP_013456803.1	glucan endo-1,3-beta-glucosidase 14 isoform X2 [Medicago truncatula]
MS.gene68295	5.62687	2.76847e-07	up	RHN55134.1	hypothetical protein MtrunA17_Chr5g0414421 [Medicago truncatula]
MS.gene25559	4.6282	2.82544e-07	up	RHN41001.1	putative protein kinase RLK-Pelle-DLSV family [Medicago truncatula]
MS.gene83391	-9.32115	2.88317e-07	down	XP_003629030.2	probable apyrase 7 [Medicago truncatula]
MS.gene89323	-9.11072	2.98424e-07	down	XP_013448958.1	ultraviolet-B receptor UVR8 [Medicago truncatula]
MS.gene68722	4.93519	2.98424e-07	up	AAB41324.1	class I chitinase [Medicago sativa]
MS.gene21575	3.47525	2.99166e-07	up	XP_003591636.2	probable glutathione S-transferase [Medicago truncatula]
MS.gene053417	6.49984	3.18658e-07	up	XP_013467105.1	DNA repair protein RAD5B [Medicago truncatula]
MS.gene022154	10.4575	3.20951e-07	up	XP_003621684.1	probable aldo-keto reductase 2 [Medicago truncatula]
MS.gene007797	6.71253	3.46677e-07	up	XP_013445449.1	probable LRR receptor-like serine/threonine-protein kinase At1g56130 [Medicago truncatula]
MS.gene026888	9.26614	3.53804e-07	up	XP_024633138.1	uncharacterized protein LOC11410404 isoform X2 [Medicago truncatula]
MS.gene024574	6.54627	3.89604e-07	up	XP_003626446.1	calmodulin [Medicago truncatula]
MS.gene014104	9.13927	3.96631e-07	up	XP_003625136.1	heat stress transcription factor B-3 [Medicago truncatula]
MS.gene036746	8.89337	3.98048e-07	up	XP_003609366.1	blue copper protein [Medicago truncatula]
MS.gene49886	6.11302	4.01606e-07	up	XP_003621538.1	chalcone synthase 2 [Medicago truncatula]
MS.gene01862	8.89293	4.45808e-07	up	XP_013462760.1	protein trichome birefringence-like 10 isoform X2 [Medicago truncatula]
MS.gene058367	9.50258	4.50483e-07	up	XP_003598177.1	eugenol synthase 1 [Medicago truncatula]
MS.gene048966	9.4366	4.59261e-07	up	RHN43509.1	putative Heat shock protein 70 family [Medicago truncatula]
MS.gene56844	8.83605	4.68275e-07	up	XP_003609019.1	probable WRKY transcription factor 72 [Medicago truncatula]
MS.gene016188	6.36449	5.0431e-07	up	XP_003588978.1	beta-fructofuranosidase, insoluble isoenzyme CWINV3 [Medicago truncatula]
MS.gene064762	-3.95525	5.2367e-07	down	PNX96892.1	tubulin beta-1 chain-like protein [Trifolium pratense]
MS.gene09724	4.56394	5.2719e-07	up	XP_024640429.1	monooxygenase 3 [Medicago truncatula]
MS.gene74485	9.63099	5.2719e-07	up	XP_003611883.1	cytochrome P450 71D8 [Medicago truncatula]
MS.gene051139	8.44157	5.32244e-07	up	XP_003627676.1	cytochrome P450 704C1 [Medicago truncatula]
MS.gene058218	7.34556	5.42629e-07	up	AAV66071.1	acidic glucanase [Medicago sativa]
MS.gene64687	7.79423	5.47426e-07	up	CAA41106.1	isoflavone reductase [Medicago sativa]
MS.gene93623	5.27661	5.47426e-07	up	XP_003621701.1	probable aldo-keto reductase 2 [Medicago truncatula]
MS.gene02431	7.52903	5.61131e-07	up	CAA41106.1	isoflavone reductase [Medicago sativa]
MS.gene61321	4.46827	5.74406e-07	up	XP_024632139.1	zinc finger BED domain-containing protein DAYSLEEPER-like [Medicago truncatula]
MS.gene06103	-9.19139	5.753e-07	down	XP_020239541.1	3-oxoacyl-[acyl-carrier-protein] synthase I, chloroplastic [Cajanus cajan]
MS.gene88888	5.9507	5.94273e-07	up	XP_003592044.1	chalcone synthase 4 [Medicago truncatula]
MS.gene009993	4.03436	5.99473e-07	up	XP_003615455.1	cysteine-rich receptor-like protein kinase 10 [Medicago truncatula]
MS.gene79433	10.7718	6.07882e-07	up	XP_003598945.1	flavonoid 3'-monooxygenase [Medicago truncatula]
MS.gene93015	3.9439	6.17716e-07	up	XP_013446279.1	isoflavone reductase homolog [Medicago truncatula]
MS.gene74647	4.3443	6.29223e-07	up	XP_013451617.1	mitochondrial phosphate carrier protein 3, mitochondrial [Medicago truncatula]
MS.gene27778	9.49854	6.40186e-07	up	XP_003623706.2	vestitone reductase isoform X2 [Medicago truncatula]
MS.gene96143	8.98497	6.75309e-07	up	KEH42136.1	RNA recognition motif [Medicago truncatula]
MS.gene005041	8.70047	6.77018e-07	up	XP_003590904.1	germin-like protein subfamily 1 member 16 [Medicago truncatula]
MS.gene07591	8.70047	6.77018e-07	up	XP_003590904.1	germin-like protein subfamily 1 member 16 [Medicago truncatula]
MS.gene037082	8.97185	6.81241e-07	up	XP_003595112.1	plant intracellular Ras-group-related LRR protein 6 [Medicago truncatula]
MS.gene42415	5.55439	6.84718e-07	up	XP_003623778.1	geraniol 8-hydroxylase [Medicago truncatula]
MS.gene98636	6.31417	6.86346e-07	up	XP_013455748.1	apoptosis-inducing factor homolog A [Medicago truncatula]
MS.gene78143	4.67037	6.91824e-07	up	XP_013456565.1	putative ER lumen protein-retaining receptor C28H8.4 [Medicago truncatula]
MS.gene84327	5.52826	6.91824e-07	up	XP_003596814.1	transcription factor TGA9 isoform X1 [Medicago truncatula]
MS.gene47423	10.7529	7.17889e-07	up	XP_013468112.1	phosphatidylinositol 4-phosphate 5-kinase 9 [Medicago truncatula]
MS.gene47414	7.91639	7.94899e-07	up	XP_013468100.1	thaumatin-like protein 1b [Medicago truncatula]
MS.gene82630	3.94614	8.18052e-07	up	XP_003599976.1	putative UDP-glucose glucosyltransferase [Medicago truncatula]
MS.gene06439	5.55599	8.18052e-07	up	AES72811.2	WNK kinase [Medicago truncatula]
MS.gene008819	-4.13277	8.4624e-07	down	RHN41687.1	hypothetical protein MtrunA17_Chr8g0368711 [Medicago truncatula]
MS.gene055124	9.15306	8.53728e-07	up	XP_013449039.1	laccase-7 [Medicago truncatula]
MS.gene055963	9.50713	8.98409e-07	up	XP_003625315.1	dirigent protein 2 [Medicago truncatula]
MS.gene40060	8.99973	9.14262e-07	up	XP_013459077.1	protein Asterix [Medicago truncatula]
MS.gene70420	5.2631	9.5715e-07	up	XP_003601570.1	NAD(P)H-dependent 6'-deoxychalcone synthase [Medicago truncatula]
MS.gene003916	10.3607	9.84974e-07	up	XP_013456244.1	cyanogenic beta-glucosidase [Medicago truncatula]
MS.gene032568	3.44324	1.01226e-06	up	XP_013451466.1	cinnamoyl-CoA reductase-like SNL6 [Medicago truncatula]
MS.gene93725	6.98389	1.02155e-06	up	RHN48553.1	putative thaumatin [Medicago truncatula]
MS.gene053397	5.40207	1.02621e-06	up	ACJ84573.1	unknown [Medicago truncatula]
MS.gene050951	10.5898	1.03563e-06	up	XP_013450461.1	nicotianamine synthase [Medicago truncatula]
MS.gene36456	6.04734	1.05381e-06	up	XP_013457318.1	uncharacterized protein LOC25493378 [Medicago truncatula]
MS.gene025119	9.06667	1.06088e-06	up	XP_024631492.1	putative transcription factor bHLH041 isoform X1 [Medicago truncatula]
MS.gene060326	4.21144	1.13456e-06	up	XP_003594889.2	calmodulin-binding protein 25 [Medicago truncatula]
MS.gene001929	8.69424	1.19647e-06	up	XP_003622129.1	licodione synthase [Medicago truncatula]
MS.gene52563	8.63779	1.30037e-06	up	XP_003614321.2	F-box/kelch-repeat protein At3g23880 [Medicago truncatula]
MS.gene016342	-10.2072	1.32473e-06	down	XP_003628184.1	MLP-like protein 28 [Medicago truncatula]
MS.gene063782	5.5607	1.33162e-06	up	XP_003627923.2	sigma factor binding protein 1, chloroplastic [Medicago truncatula]
MS.gene56724	3.5441	1.35625e-06	up	XP_003618439.2	AAA-ATPase ASD, mitochondrial [Medicago truncatula]
MS.gene58437	-8.26911	1.38436e-06	down	XP_004508746.1	putative pentatricopeptide repeat-containing protein At1g74580 [Cicer arietinum]
MS.gene020744	6.88972	1.40167e-06	up	XP_004497780.1	2-alkenal reductase (NADP(+)-dependent)-like [Cicer arietinum]
MS.gene011612	9.87026	1.41588e-06	up	XP_013457558.1	beta-amylase 3, chloroplastic [Medicago truncatula]
MS.gene021560	4.66434	1.42634e-06	up	XP_003588657.1	myb-like protein X [Medicago truncatula]
MS.gene66093	4.21722	1.42736e-06	up	XP_013462049.1	class V chitinase isoform X2 [Medicago truncatula]
MS.gene011353	6.17993	1.46765e-06	up	KEH31751.1	cytochrome P450 family 71 protein [Medicago truncatula]
MS.gene056347	9.87019	1.50013e-06	up	XP_013456244.1	cyanogenic beta-glucosidase [Medicago truncatula]
MS.gene47109	7.6016	1.56342e-06	up	XP_013451392.1	lysine histidine transporter 1 [Medicago truncatula]
MS.gene047395	9.29662	1.567e-06	up	XP_003593708.2	glutamate receptor 2.7 [Medicago truncatula]
MS.gene71564	9.08295	1.61396e-06	up	RHN82132.1	putative protein kinase RLK-Pelle-DLSV family [Medicago truncatula]
MS.gene52698	6.28787	1.66571e-06	up	XP_003625315.1	dirigent protein 2 [Medicago truncatula]
MS.gene30887	8.26038	1.66874e-06	up	XP_004497444.1	glutathione S-transferase L3-like [Cicer arietinum]
MS.gene018183	4.5771	1.69651e-06	up	XP_013451227.1	probable endo-1,3(4)-beta-glucanase ARB_01444 [Medicago truncatula]
MS.gene82330	9.56754	1.72374e-06	up	XP_013456776.1	uncharacterized protein LOC25492976 [Medicago truncatula]
MS.gene74056	3.82898	1.74959e-06	up	XP_003621860.1	enoyl-CoA delta isomerase 1, peroxisomal [Medicago truncatula]
MS.gene059191	6.76312	1.7554e-06	up	XP_013447002.1	thaumatin-like protein [Medicago truncatula]
MS.gene01255	7.43346	1.77367e-06	up	XP_003593337.1	cytochrome P450 89A2 [Medicago truncatula]
MS.gene02234	7.43346	1.77367e-06	up	XP_003593337.1	cytochrome P450 89A2 [Medicago truncatula]
MS.gene97341	10.3299	1.7799e-06	up	XP_003592763.1	chalcone--flavonone isomerase 1B-2 [Medicago truncatula]
MS.gene32005	7.89601	1.81271e-06	up	RHN39336.1	Ubiquitin-40S ribosomal protein S27a [Medicago truncatula]
MS.gene67406	6.10693	1.84692e-06	up	RHN50986.1	putative Extensin domain-containing protein [Medicago truncatula]
MS.gene67405	5.97594	1.88195e-06	up	RHN50986.1	putative Extensin domain-containing protein [Medicago truncatula]
MS.gene39507	7.5461	1.88195e-06	up	RHN39336.1	Ubiquitin-40S ribosomal protein S27a [Medicago truncatula]
MS.gene23090	5.50738	1.97236e-06	up	XP_013450226.1	syntaxin-121 [Medicago truncatula]
MS.gene015214	6.24619	1.98826e-06	up	XP_003611653.1	probable indole-3-acetic acid-amido synthetase GH3.1 [Medicago truncatula]
MS.gene72818	4.43177	2.05177e-06	up	XP_003612583.1	urea-proton symporter DUR3 [Medicago truncatula]
MS.gene009616	8.42012	2.05579e-06	up	XP_004490745.1	NDR1/HIN1-like protein 6 [Cicer arietinum]
MS.gene32718	6.1599	2.08605e-06	up	XP_003603267.1	probable protein phosphatase 2C 59 [Medicago truncatula]
MS.gene37743	9.47729	2.08788e-06	up	XP_003620188.1	kunitz trypsin inhibitor 2 [Medicago truncatula]
MS.gene99465	7.78663	2.10153e-06	up	XP_003604820.1	heme-binding-like protein At3g10130, chloroplastic [Medicago truncatula]
MS.gene023423	8.86665	2.11962e-06	up	XP_013446575.1	probable methyltransferase At1g27930 [Medicago truncatula]
MS.gene00225	4.72345	2.12586e-06	up	ADB44209.1	harvest-induced protein [Medicago sativa]
MS.gene63872	4.60347	2.16015e-06	up	GAU28392.1	hypothetical protein TSUD_257200 [Trifolium subterraneum]
MS.gene22175	9.2275	2.24739e-06	up	XP_013442779.1	G-type lectin S-receptor-like serine/threonine-protein kinase At4g27290 isoform X1 [Medicago truncatula]
MS.gene91609	3.13093	2.29515e-06	up	RHN44407.1	putative isoflavone-7-O-beta-glucoside 6'-O-malonyltransferase [Medicago truncatula]
MS.gene052320	7.48863	2.3008e-06	up	AES89518.2	glucan endo-1,3-beta-glucosidase [Medicago truncatula]
MS.gene73286	3.55177	2.3218e-06	up	XP_003604797.1	uncharacterized protein LOC11422490 [Medicago truncatula]
MS.gene030249	8.80024	2.3218e-06	up	XP_003609962.2	probable flavin-containing monooxygenase 1 [Medicago truncatula]
MS.gene24770	8.80024	2.3218e-06	up	XP_003609962.2	probable flavin-containing monooxygenase 1 [Medicago truncatula]
MS.gene24409	9.20033	2.36347e-06	up	AES59442.1	alpha amylase domain protein [Medicago truncatula]
MS.gene59393	3.97035	2.3816e-06	up	XP_003612049.1	isoflavone reductase-like protein [Medicago truncatula]
MS.gene037297	-11.5823	2.43148e-06	down	XP_013470345.1	V-type proton ATPase subunit B2 [Medicago truncatula]
MS.gene028354	7.02184	2.44234e-06	up	XP_013457290.1	berberine bridge enzyme-like 18 [Medicago truncatula]
MS.gene69856	7.91228	2.45041e-06	up	XP_003596710.1	chaperone protein dnaJ C76, chloroplastic [Medicago truncatula]
MS.gene36830	4.96103	2.46807e-06	up	XP_013445634.1	G-type lectin S-receptor-like serine/threonine-protein kinase At4g27290 [Medicago truncatula]
MS.gene78657	9.58659	2.49033e-06	up	KEH41598.1	stress up-regulated Nod 19 protein [Medicago truncatula]
MS.gene000475	4.39944	2.56979e-06	up	AFK46111.1	unknown [Medicago truncatula]
MS.gene021994	4.05224	2.56979e-06	up	P30074.1;	;AltName: Full=Naringenin-chalcone synthase 2
MS.gene012182	9.49203	2.58942e-06	up	XP_003609962.2	probable flavin-containing monooxygenase 1 [Medicago truncatula]
MS.gene68121	4.77563	2.59432e-06	up	AAB41324.1	class I chitinase [Medicago sativa]
MS.gene37262	6.13986	2.62354e-06	up	XP_013443401.1	probable L-type lectin-domain containing receptor kinase S.5 [Medicago truncatula]
MS.gene068295	8.89803	2.68807e-06	up	KEH28831.1	disease resistance-responsive, dirigent domain protein [Medicago truncatula]
MS.gene021910	4.77244	2.84221e-06	up	RHN44407.1	putative isoflavone-7-O-beta-glucoside 6'-O-malonyltransferase [Medicago truncatula]
MS.gene00958	6.56647	2.88031e-06	up	XP_003594047.2	uncharacterized protein LOC11443360 isoform X1 [Medicago truncatula]
MS.gene27587	3.90463	2.95515e-06	up	XP_003623778.1	geraniol 8-hydroxylase [Medicago truncatula]
MS.gene050524	8.69976	3.18274e-06	up	XP_003626446.1	calmodulin [Medicago truncatula]
MS.gene44512	5.02187	3.18323e-06	up	XP_013457479.1	cytochrome P450 81E8-like [Medicago truncatula]
MS.gene047994	7.27542	3.19757e-06	up	XP_013463042.1	berberine bridge enzyme-like 8 [Medicago truncatula]
MS.gene030442	3.88713	3.19976e-06	up	XP_013447000.1	protein P21 [Medicago truncatula]
MS.gene72187	3.88713	3.19976e-06	up	XP_013447000.1	protein P21 [Medicago truncatula]
MS.gene013283	5.80642	3.32774e-06	up	XP_003602662.1	amino-acid permease BAT1 homolog [Medicago truncatula]
MS.gene036626	10.8341	3.37072e-06	up	PNY09053.1	glycoside hydrolase family 18 protein [Trifolium pratense]
MS.gene033647	7.36005	3.43576e-06	up	XP_003624412.1	EEF1A lysine methyltransferase 2 [Medicago truncatula]
MS.gene033536	3.56058	3.43954e-06	up	ABN08989.1	UDP-glucuronosyl/UDP-glucosyltransferase [Medicago truncatula]
MS.gene52028	8.90427	3.49233e-06	up	XP_003598415.1	disease resistance protein RPM1 [Medicago truncatula]
MS.gene48921	4.9852	3.49233e-06	up	XP_013455077.1	pectinesterase 2 [Medicago truncatula]
MS.gene31091	7.37289	3.49396e-06	up	XP_003597438.1	ADP,ATP carrier protein, mitochondrial [Medicago truncatula]
MS.gene86665	10.6357	3.52663e-06	up	XP_003622129.1	licodione synthase [Medicago truncatula]
MS.gene046110	4.92358	3.8225e-06	up	P28012.1;	;Short=Chalcone isomerase 1
MS.gene22986	7.64268	3.85098e-06	up	XP_003625904.1	bifunctional protein FolD 2 [Medicago truncatula]
MS.gene026667	8.51556	3.87213e-06	up	RHN77890.1	hypothetical protein MtrunA17_Chr1g0159601 [Medicago truncatula]
MS.gene047982	8.79518	3.98937e-06	up	XP_003594608.1	berberine bridge enzyme-like 8 [Medicago truncatula]
MS.gene056530	3.44433	4.10311e-06	up	XP_013446279.1	isoflavone reductase homolog [Medicago truncatula]
MS.gene039179	8.48535	4.1068e-06	up	RHN74662.1	putative glutathione transferase [Medicago truncatula]
MS.gene027503	7.68104	4.12296e-06	up	XP_003613416.2	metalloendoproteinase 2-MMP [Medicago truncatula]
MS.gene81083	7.13345	4.16073e-06	up	XP_013444533.1	protein DMR6-LIKE OXYGENASE 2 [Medicago truncatula]
MS.gene01724	5.77815	4.18171e-06	up	RHN71806.1	putative protein kinase RLK-Pelle-DLSV family [Medicago truncatula]
MS.gene05803	6.79349	4.34561e-06	up	RHN72224.1	putative peptidase S10, serine carboxypeptidase, alpha/Beta hydrolase [Medicago truncatula]
MS.gene61194	7.64149	4.34561e-06	up	XP_013453855.1	protein SRG1 [Medicago truncatula]
MS.gene043477	6.01712	4.38691e-06	up	XP_013465196.1	RING-H2 finger protein ATL40 [Medicago truncatula]
MS.gene039103	7.64478	4.55619e-06	up	XP_003596187.1	elongation factor 2 [Medicago truncatula]
MS.gene21350	5.32135	4.78973e-06	up	RHN81220.1	putative glutathione transferase [Medicago truncatula]
MS.gene36437	8.38112	4.88723e-06	up	XP_013457290.1	berberine bridge enzyme-like 18 [Medicago truncatula]
MS.gene85613	3.04916	4.89811e-06	up	XP_003595227.1	IQ domain-containing protein IQM1 [Medicago truncatula]
MS.gene02162	7.36775	4.93064e-06	up	XP_013463042.1	berberine bridge enzyme-like 8 [Medicago truncatula]
MS.gene009371	8.03476	5.01686e-06	up	XP_003598097.1	phospholipid-transporting ATPase 1 [Medicago truncatula]
MS.gene62432	8.59869	5.04176e-06	up	XP_003609290.1	uncharacterized protein LOC11439716 [Medicago truncatula]
MS.gene060975	4.45535	5.04296e-06	up	XP_013464440.1	cytochrome P450 CYP72A219 isoform X1 [Medicago truncatula]
MS.gene061215	9.59728	5.07181e-06	up	XP_003621675.2	probable LRR receptor-like serine/threonine-protein kinase At1g06840 isoform X1 [Medicago truncatula]
MS.gene08991	-4.40737	5.1454e-06	down	XP_013446617.1	xyloglucan endotransglucosylase/hydrolase 2 [Medicago truncatula]
MS.gene45118	8.27756	5.1454e-06	up	XP_003613366.2	uncharacterized protein LOC11414364 [Medicago truncatula]
MS.gene028478	3.86257	5.14639e-06	up	XP_003608388.1	beta-ureidopropionase [Medicago truncatula]
MS.gene40704	3.3215	5.18221e-06	up	XP_013462050.1	NADP-dependent malic enzyme [Medicago truncatula]
MS.gene08655	2.96792	5.2471e-06	up	XP_003629743.2	probable acyl-activating enzyme 18, peroxisomal [Medicago truncatula]
MS.gene005128	5.06162	5.25407e-06	up	XP_013468976.1	pathogenesis-related protein PR-4 [Medicago truncatula]
MS.gene074176	8.51468	5.25551e-06	up	AES74998.1	hypothetical protein MTR_6g021870 [Medicago truncatula]
MS.gene21870	5.87784	5.32172e-06	up	XP_003610852.1	chalcone synthase 4 [Medicago truncatula]
MS.gene038215	9.26923	5.40161e-06	up	XP_003617296.1	serine--glyoxylate aminotransferase [Medicago truncatula]
MS.gene043133	-7.10204	5.40986e-06	down	AES70523.2	replication factor-A carboxy-terminal domain protein [Medicago truncatula]
MS.gene22261	6.36556	5.45639e-06	up	XP_013459517.1	uncharacterized protein LOC25488905 [Medicago truncatula]
MS.gene85154	7.21691	5.45639e-06	up	RHN76348.1	putative sulfate-transporting ATPase [Medicago truncatula]
MS.gene97343	6.39574	5.45639e-06	up	P28012.1;	;Short=Chalcone isomerase 1
MS.gene074324	8.09887	5.55517e-06	up	XP_003597215.2	beta-galactosidase 8 [Medicago truncatula]
MS.gene47056	8.46039	5.66847e-06	up	AES74997.1	hypothetical protein MTR_6g021860 [Medicago truncatula]
MS.gene006818	8.57054	5.66847e-06	up	XP_013456776.1	uncharacterized protein LOC25492976 [Medicago truncatula]
MS.gene044772	4.22757	5.66847e-06	up	XP_013455783.2	secoisolariciresinol dehydrogenase [Medicago truncatula]
MS.gene66711	4.22757	5.66847e-06	up	XP_013455783.2	secoisolariciresinol dehydrogenase [Medicago truncatula]
MS.gene062928	3.95282	5.68883e-06	up	RHN61378.1	Arginine decarboxylase [Medicago truncatula]
MS.gene39743	8.36864	5.7696e-06	up	KEH22681.1	S-locus lectin kinase family protein [Medicago truncatula]
MS.gene88803	3.78495	5.88997e-06	up	RYQ81366.1	hypothetical protein Ahy_Scaffold1g107316 [Arachis hypogaea]
MS.gene41459	8.60023	6.02823e-06	up	XP_013460469.1	probable glutathione S-transferase parA [Medicago truncatula]
MS.gene055964	7.99107	6.2022e-06	up	XP_003625312.1	dirigent protein 2 [Medicago truncatula]
MS.gene43134	5.67193	6.2022e-06	up	XP_003621684.1	probable aldo-keto reductase 2 [Medicago truncatula]
MS.gene27317	-8.30474	6.24373e-06	down	RHN77464.1	putative tRNA 4-demethylwyosine synthase (AdoMet-dependent) [Medicago truncatula]
MS.gene68729	-8.20078	6.40327e-06	down	XP_003604074.1	50S ribosomal protein L3, chloroplastic [Medicago truncatula]
MS.gene54708	4.90564	6.41371e-06	up	RHN49902.1	putative transcription regulator A20-like family [Medicago truncatula]
MS.gene070166	3.42845	6.50584e-06	up	XP_003599976.1	putative UDP-glucose glucosyltransferase [Medicago truncatula]
MS.gene72185	4.19563	6.50584e-06	up	XP_013447002.1	thaumatin-like protein [Medicago truncatula]
MS.gene95016	8.64553	6.51132e-06	up	XP_024636806.1	uncharacterized protein LOC25492618 [Medicago truncatula]
MS.gene020695	5.19214	6.53181e-06	up	GAU28392.1	hypothetical protein TSUD_257200 [Trifolium subterraneum]
MS.gene08507	10.5937	6.59347e-06	up	XP_013444533.1	protein DMR6-LIKE OXYGENASE 2 [Medicago truncatula]
MS.gene003815	8.53541	6.63056e-06	up	Q9FVL0.1;	;AltName: Full=MEDsa GLB1
MS.gene43675	5.40166	6.64351e-06	up	XP_003615455.1	cysteine-rich receptor-like protein kinase 10 [Medicago truncatula]
MS.gene073170	6.94908	6.64374e-06	up	XP_003596710.1	chaperone protein dnaJ C76, chloroplastic [Medicago truncatula]
MS.gene051770	8.57233	6.65552e-06	up	XP_013450261.1	bifunctional aspartate aminotransferase and glutamate/aspartate-prephenate aminotransferase [Medicago truncatula]
MS.gene44010	8.35215	6.66635e-06	up	XP_013468989.1	uncharacterized protein LOC25484647 [Medicago truncatula]
MS.gene54602	7.86078	6.70803e-06	up	XP_024636806.1	uncharacterized protein LOC25492618 [Medicago truncatula]
MS.gene98225	8.26622	6.72774e-06	up	XP_013443375.2	glutamate receptor 2.9 isoform X2 [Medicago truncatula]
MS.gene28723	7.58468	6.84948e-06	up	XP_013457292.1	berberine bridge enzyme-like 28 [Medicago truncatula]
MS.gene018854	8.9084	7.07569e-06	up	KEH41598.1	stress up-regulated Nod 19 protein [Medicago truncatula]
MS.gene023857	4.17375	7.22283e-06	up	XP_003623908.2	FT-interacting protein 1 [Medicago truncatula]
MS.gene006928	5.15966	7.53647e-06	up	XP_013456803.1	glucan endo-1,3-beta-glucosidase 14 isoform X2 [Medicago truncatula]
MS.gene71525	5.11415	7.65381e-06	up	XP_003601570.1	NAD(P)H-dependent 6'-deoxychalcone synthase [Medicago truncatula]
MS.gene01859	7.5123	7.6592e-06	up	XP_013462752.1	basic 7S globulin 2 [Medicago truncatula]
MS.gene02965	5.49432	7.73602e-06	up	ABE86680.1	Intracellular chloride channel [Medicago truncatula]
MS.gene83839	4.6732	7.73602e-06	up	XP_003624644.3	shikimate O-hydroxycinnamoyltransferase [Medicago truncatula]
MS.gene041565	6.46687	7.79649e-06	up	XP_003609669.1	F-box protein At2g35280 [Medicago truncatula]
MS.gene51133	9.65928	7.84539e-06	up	XP_003627672.1	cytochrome P450 704C1 isoform X1 [Medicago truncatula]
MS.gene27833	8.54611	7.91435e-06	up	XP_003629835.1	probable glutathione S-transferase [Medicago truncatula]
MS.gene02733	7.25201	7.92359e-06	up	XP_013463042.1	berberine bridge enzyme-like 8 [Medicago truncatula]
MS.gene48909	3.78293	8.04421e-06	up	KEH29139.1	cytochrome P450 family 71 protein [Medicago truncatula]
MS.gene09775	3.58212	8.39192e-06	up	RHN48488.1	putative phenylalanine ammonia-lyase [Medicago truncatula]
MS.gene017001	7.4865	8.47828e-06	up	XP_003617296.1	serine--glyoxylate aminotransferase [Medicago truncatula]
MS.gene040410	7.7841	8.53054e-06	up	XP_013448012.1	F-box/kelch-repeat protein At3g27150 [Medicago truncatula]
MS.gene22317	7.73598	8.53525e-06	up	XP_003611009.1	transcription factor TRY [Medicago truncatula]
MS.gene45147	8.10417	8.73048e-06	up	XP_003613392.1	metalloendoproteinase 5-MMP [Medicago truncatula]
MS.gene68298	6.17392	8.73785e-06	up	XP_013453735.1	uncharacterized protein LOC25494608 [Medicago truncatula]
MS.gene65114	8.46711	8.80596e-06	up	XP_003622943.1	vesicle-associated membrane protein 722 [Medicago truncatula]
MS.gene59449	-5.43381	8.89877e-06	down	XP_003612137.1	V-type proton ATPase 16 kDa proteolipid subunit [Medicago truncatula]
MS.gene018708	6.95578	8.98091e-06	up	XP_013449892.1	inorganic phosphate transporter 1-4 [Medicago truncatula]
MS.gene46422	8.71746	9.0842e-06	up	XP_013464525.1	geraniol 8-hydroxylase [Medicago truncatula]
MS.gene90011	8.24316	9.51093e-06	up	XP_024630289.1	bZIP transcription factor TGA10 [Medicago truncatula]
MS.gene040567	9.1692	9.6035e-06	up	CAB65282.1	EnodGRP5 protein [Medicago sativa subsp. x varia]
MS.gene021869	4.80482	9.63179e-06	up	RHN44379.1	putative UDP-glucuronosyl/UDP-glucosyltransferase [Medicago truncatula]
MS.gene032098	6.32517	9.71735e-06	up	XP_003596526.1	G-type lectin S-receptor-like serine/threonine-protein kinase At4g27290 [Medicago truncatula]
MS.gene62977	8.23043	9.78579e-06	up	GAU40748.1	hypothetical protein TSUD_14330 [Trifolium subterraneum]
MS.gene019065	6.12197	9.8202e-06	up	XP_013459326.1	flavonoid 3',5'-hydroxylase 1 [Medicago truncatula]
MS.gene069389	9.68335	1.03449e-05	up	XP_003596557.1	probable terpene synthase 2 [Medicago truncatula]
MS.gene022701	-4.81916	1.06418e-05	down	XP_003626834.1	protein ECERIFERUM 1 [Medicago truncatula]
MS.gene069874	7.01865	1.06446e-05	up	RHN76348.1	putative sulfate-transporting ATPase [Medicago truncatula]
MS.gene041744	8.76644	1.06948e-05	up	------	------
MS.gene52994	4.03934	1.07565e-05	up	XP_003590794.1	DNA repair protein XRCC4 [Medicago truncatula]
MS.gene005141	7.84433	1.09926e-05	up	XP_013468989.1	uncharacterized protein LOC25484647 [Medicago truncatula]
MS.gene79443	8.65406	1.1011e-05	up	RHN49252.1	putative soluble epoxide hydrolase [Medicago truncatula]
MS.gene51131	6.10766	1.1133e-05	up	XP_003627676.1	cytochrome P450 704C1 [Medicago truncatula]
MS.gene90448	4.29245	1.11459e-05	up	XP_013457479.1	cytochrome P450 81E8-like [Medicago truncatula]
MS.gene004535	5.7512	1.12569e-05	up	XP_028238593.1	uncharacterized protein LOC114417702 [Glycine soja]
MS.gene046353	8.42571	1.1342e-05	up	XP_003627417.1	GDSL esterase/lipase 1 [Medicago truncatula]
MS.gene28725	8.20827	1.13821e-05	up	XP_013457290.1	berberine bridge enzyme-like 18 [Medicago truncatula]
MS.gene058111	7.44801	1.14814e-05	up	XP_003610852.1	chalcone synthase 4 [Medicago truncatula]
MS.gene002534	7.7595	1.15105e-05	up	XP_003593706.1	glutamate receptor 2.9 [Medicago truncatula]
MS.gene00901	3.61988	1.2029e-05	up	XP_003594125.1	transmembrane protein 45B [Medicago truncatula]
MS.gene057226	4.65015	1.21037e-05	up	XP_003602347.1	probable LRR receptor-like serine/threonine-protein kinase At3g47570 [Medicago truncatula]
MS.gene037666	8.589	1.22149e-05	up	KEH28961.1	terpene synthase family, metal-binding domain protein [Medicago truncatula]
MS.gene052478	8.14599	1.24177e-05	up	XP_013457050.1	heat stress transcription factor B-2a [Medicago truncatula]
MS.gene007572	8.1831	1.24177e-05	up	RHN48553.1	putative thaumatin [Medicago truncatula]
MS.gene059033	-8.89387	1.25698e-05	down	XP_013468408.1	uncharacterized protein LOC25484186 [Medicago truncatula]
MS.gene024187	4.9701	1.2642e-05	up	AES80593.2	wall associated kinase-like protein [Medicago truncatula]
MS.gene021876	5.47667	1.28346e-05	up	XP_003595703.2	O-fucosyltransferase 34 [Medicago truncatula]
MS.gene82367	8.10511	1.32401e-05	up	XP_003607791.1	2-alkenal reductase (NADP(+)-dependent) [Medicago truncatula]
MS.gene017554	8.17221	1.33824e-05	up	XP_003629183.2	protein STRICTOSIDINE SYNTHASE-LIKE 6 [Medicago truncatula]
MS.gene013345	8.76177	1.33918e-05	up	XP_003602550.1	autophagy-related protein 13b isoform X1 [Medicago truncatula]
MS.gene045736	-5.90214	1.36048e-05	down	XP_013464201.1	terpene synthase 10 isoform X1 [Medicago truncatula]
MS.gene033149	7.01706	1.36367e-05	up	XP_003609019.1	probable WRKY transcription factor 72 [Medicago truncatula]
MS.gene56482	7.91013	1.37484e-05	up	XP_003607791.1	2-alkenal reductase (NADP(+)-dependent) [Medicago truncatula]
MS.gene45523	8.7294	1.39109e-05	up	XP_013465418.1	scarecrow-like protein 30 [Medicago truncatula]
MS.gene016268	3.3022	1.45497e-05	up	XP_003623666.1	calcium-binding allergen Bet v 3 [Medicago truncatula]
MS.gene033317	6.82223	1.45744e-05	up	KEH31751.1	cytochrome P450 family 71 protein [Medicago truncatula]
MS.gene059957	6.82223	1.45744e-05	up	KEH31751.1	cytochrome P450 family 71 protein [Medicago truncatula]
MS.gene030312	3.82362	1.46708e-05	up	KEH27246.1	carbohydrate-binding protein of the ER protein [Medicago truncatula]
MS.gene22994	8.62312	1.48017e-05	up	XP_003625895.1	potassium transporter 5 [Medicago truncatula]
MS.gene97214	8.3796	1.48017e-05	up	RHN44379.1	putative UDP-glucuronosyl/UDP-glucosyltransferase [Medicago truncatula]
MS.gene051981	3.1887	1.48048e-05	up	XP_003597548.2	endochitinase PR4 [Medicago truncatula]
MS.gene016896	-4.62123	1.4893e-05	down	XP_003617145.1	CBL-interacting serine/threonine-protein kinase 3 [Medicago truncatula]
MS.gene062814	7.82055	1.49081e-05	up	XP_013464394.1	gibberellin 2-beta-dioxygenase 1 [Medicago truncatula]
MS.gene84554	5.90386	1.49241e-05	up	XP_003623208.1	probable glutathione S-transferase [Medicago truncatula]
MS.gene43045	7.88953	1.53787e-05	up	XP_003596803.1	uncharacterized protein LOC11408128 [Medicago truncatula]
MS.gene023778	7.65644	1.54691e-05	up	XP_003615455.1	cysteine-rich receptor-like protein kinase 10 [Medicago truncatula]
MS.gene48777	3.8566	1.548e-05	up	KEH29237.1	LRR receptor-like kinase [Medicago truncatula]
MS.gene011579	8.4951	1.5629e-05	up	AFK45939.1	unknown [Medicago truncatula]
MS.gene79435	9.79546	1.56605e-05	up	XP_013459100.1	flavonoid 3'-monooxygenase [Medicago truncatula]
MS.gene032139	5.66648	1.56952e-05	up	XP_003597483.2	beta-glucosidase 12 isoform X2 [Medicago truncatula]
MS.gene026544	-8.24855	1.60523e-05	down	KEH40599.1	calcium ion-binding protein [Medicago truncatula]
MS.gene79426	8.05992	1.63925e-05	up	XP_003598948.2	flavonoid 3'-monooxygenase [Medicago truncatula]
MS.gene058840	4.90553	1.64079e-05	up	XP_003629812.2	probable WRKY transcription factor 65 isoform X1 [Medicago truncatula]
MS.gene84568	8.83024	1.65917e-05	up	XP_013449039.1	laccase-7 [Medicago truncatula]
MS.gene066724	8.69228	1.65995e-05	up	XP_003608243.1	berberine bridge enzyme-like 17 [Medicago truncatula]
MS.gene000143	7.94132	1.68588e-05	up	AES93667.1	S-locus lectin kinase family protein [Medicago truncatula]
MS.gene048489	5.78288	1.68829e-05	up	AAB81011.1	asparagine synthetase [Medicago sativa]
MS.gene02121	7.33184	1.70338e-05	up	XP_003594554.1	accelerated cell death 11 [Medicago truncatula]
MS.gene001056	4.35161	1.7164e-05	up	XP_003610767.1	putative 12-oxophytodienoate reductase 11 [Medicago truncatula]
MS.gene46779	5.7927	1.73886e-05	up	XP_013459175.1	cyanogenic beta-glucosidase [Medicago truncatula]
MS.gene70465	3.16676	1.77848e-05	up	XP_003601529.1	inorganic phosphate transporter 1-4 [Medicago truncatula]
MS.gene060362	8.30693	1.77848e-05	up	XP_003609552.1	uncharacterized protein At4g15545 isoform X1 [Medicago truncatula]
MS.gene73644	6.10848	1.78234e-05	up	XP_013455748.1	apoptosis-inducing factor homolog A [Medicago truncatula]
MS.gene35103	3.71435	1.78378e-05	up	XP_013457289.2	berberine bridge enzyme-like 18 [Medicago truncatula]
MS.gene78895	8.04161	1.80301e-05	up	ABE88122.1	hypothetical protein MtrDRAFT_AC147431g52v2 [Medicago truncatula]
MS.gene016654	5.92606	1.80301e-05	up	XP_004511004.1	flavin-containing monooxygenase FMO GS-OX5-like [Cicer arietinum]
MS.gene97007	8.81156	1.80324e-05	up	XP_013449892.1	inorganic phosphate transporter 1-4 [Medicago truncatula]
MS.gene045380	8.74514	1.82297e-05	up	XP_003601647.1	chalcone synthase 1B [Medicago truncatula]
MS.gene008895	3.82186	1.85457e-05	up	XP_024627753.1	uncharacterized protein LOC112417093 [Medicago truncatula]
MS.gene48183	2.94983	1.89855e-05	up	RHN50986.1	putative Extensin domain-containing protein [Medicago truncatula]
MS.gene26922	3.99509	1.90646e-05	up	XP_003589309.3	type IV inositol polyphosphate 5-phosphatase 11 isoform X1 [Medicago truncatula]
MS.gene056312	6.09676	1.9419e-05	up	XP_003621538.1	chalcone synthase 2 [Medicago truncatula]
MS.gene97216	8.0503	1.95761e-05	up	RHN44379.1	putative UDP-glucuronosyl/UDP-glucosyltransferase [Medicago truncatula]
MS.gene32208	9.5497	1.95761e-05	up	XP_003608243.1	berberine bridge enzyme-like 17 [Medicago truncatula]
MS.gene049682	3.74542	1.96905e-05	up	XP_003600628.1	uncharacterized protein LOC11411232 [Medicago truncatula]
MS.gene22374	8.92291	1.9716e-05	up	RHN48553.1	putative thaumatin [Medicago truncatula]
MS.gene79626	8.5406	1.9716e-05	up	RHN44214.1	putative polyvinyl alcohol dehydrogenase (cytochrome) [Medicago truncatula]
MS.gene99719	4.39667	1.9716e-05	up	XP_003615940.1	uncharacterized protein LOC11406004 [Medicago truncatula]
MS.gene00108	4.42268	1.99091e-05	up	XP_003594670.1	transcription factor MYB78 [Medicago truncatula]
MS.gene044528	2.78793	2.02046e-05	up	XP_003609145.1	probable calcium-binding protein CML15 [Medicago truncatula]
MS.gene01273	5.95772	2.06172e-05	up	RHN71757.1	putative reverse transcriptase, RNA-dependent DNA polymerase [Medicago truncatula]
MS.gene027883	5.68146	2.06404e-05	up	XP_003612908.1	transcription factor MYC4 [Medicago truncatula]
MS.gene012611	8.43747	2.09866e-05	up	XP_024638386.1	LOW QUALITY PROTEIN: glucose-6-phosphate/phosphate translocator 2, chloroplastic-like [Medicago truncatula]
MS.gene056687	2.97617	2.14946e-05	up	XP_013456395.1	polyol transporter 5 [Medicago truncatula]
MS.gene44949	4.44993	2.18289e-05	up	XP_003629560.2	probable disease resistance protein At5g66900 [Medicago truncatula]
MS.gene007141	8.07629	2.18761e-05	up	XP_013450194.1	NDR1/HIN1-like protein 10 [Medicago truncatula]
MS.gene053549	4.45221	2.18761e-05	up	XP_003608431.1	ABC transporter G family member 11 [Medicago truncatula]
MS.gene41153	-9.08365	2.18761e-05	down	XP_003606665.1	oxysterol-binding protein-related protein 3C [Medicago truncatula]
MS.gene58584	8.2328	2.19351e-05	up	XP_003613416.2	metalloendoproteinase 2-MMP [Medicago truncatula]
MS.gene59974	8.60684	2.21923e-05	up	ABE88117.1	Protein tyrosine kinase, putative [Medicago truncatula]
MS.gene20414	3.02566	2.2629e-05	up	XP_013452514.1	carboxylesterase 1 [Medicago truncatula]
MS.gene017902	4.76446	2.29193e-05	up	PNX92798.1	disease resistance protein rga2-like [Trifolium pratense]
MS.gene072805	5.32866	2.32777e-05	up	PNX71133.1	osmotin-like protein OSM34 [Trifolium pratense]
MS.gene031334	5.58689	2.34026e-05	up	XP_003596526.1	G-type lectin S-receptor-like serine/threonine-protein kinase At4g27290 [Medicago truncatula]
MS.gene85298	5.20294	2.39372e-05	up	XP_024632340.1	1,4-dihydroxy-2-naphthoyl-CoA thioesterase 1 [Medicago truncatula]
MS.gene006518	6.4814	2.4076e-05	up	XP_013456602.1	isoflavone 3'-hydroxylase-like [Medicago truncatula]
MS.gene43836	4.75993	2.43417e-05	up	XP_003597296.1	chitinase 2 [Medicago truncatula]
MS.gene36867	6.24274	2.44332e-05	up	XP_013444914.1	BON1-associated protein 2 [Medicago truncatula]
MS.gene27353	5.11985	2.45002e-05	up	XP_003589309.3	type IV inositol polyphosphate 5-phosphatase 11 isoform X1 [Medicago truncatula]
MS.gene22503	8.20644	2.4759e-05	up	XP_003625895.1	potassium transporter 5 [Medicago truncatula]
MS.gene072639	6.88203	2.47772e-05	up	XP_003626073.1	probable WRKY transcription factor 47 isoform X1 [Medicago truncatula]
MS.gene048093	8.32564	2.48944e-05	up	KEH28961.1	terpene synthase family, metal-binding domain protein [Medicago truncatula]
MS.gene85128	9.41609	2.5342e-05	up	XP_003597726.1	protein NRT1/ PTR FAMILY 1.2 [Medicago truncatula]
MS.gene004354	9.60279	2.5342e-05	up	XP_013462645.1	uncharacterized protein LOC25486039 [Medicago truncatula]
MS.gene78885	7.38655	2.5342e-05	up	ABE88117.1	Protein tyrosine kinase, putative [Medicago truncatula]
MS.gene78659	5.95009	2.55217e-05	up	XP_003628087.1	uncharacterized protein LOC11410779 [Medicago truncatula]
MS.gene05219	5.71274	2.59673e-05	up	XP_003620164.1	putative GEM-like protein 8 isoform X1 [Medicago truncatula]
MS.gene033626	6.95412	2.59811e-05	up	XP_003624375.3	uncharacterized protein LOC11435688 [Medicago truncatula]
MS.gene31567	4.39161	2.61697e-05	up	AES67317.2	S-locus lectin kinase family protein [Medicago truncatula]
MS.gene86720	7.55974	2.66958e-05	up	XP_013459175.1	cyanogenic beta-glucosidase [Medicago truncatula]
MS.gene020042	3.55489	2.66958e-05	up	XP_003626788.2	uncharacterized protein LOC11434998 [Medicago truncatula]
MS.gene016067	4.72794	2.69076e-05	up	XP_003588870.1	protein LURP-one-related 10 [Medicago truncatula]
MS.gene068546	3.53661	2.71663e-05	up	XP_013468304.1	kinesin-like protein KIN-5B [Medicago truncatula]
MS.gene035260	7.8036	2.71663e-05	up	XP_003609538.3	LOW QUALITY PROTEIN: pyruvate, phosphate dikinase 2 [Medicago truncatula]
MS.gene80167	8.06074	2.74867e-05	up	XP_003603267.1	probable protein phosphatase 2C 59 [Medicago truncatula]
MS.gene27827	4.46888	2.77824e-05	up	XP_003629812.2	probable WRKY transcription factor 65 isoform X1 [Medicago truncatula]
MS.gene039680	5.45668	2.79862e-05	up	AES68846.1	transmembrane protein, putative [Medicago truncatula]
MS.gene026636	6.02798	2.8179e-05	up	AES59827.1	GDSL-like lipase/acylhydrolase [Medicago truncatula]
MS.gene021995	5.80122	2.87837e-05	up	P30074.1;	;AltName: Full=Naringenin-chalcone synthase 2
MS.gene05485	4.24934	2.88107e-05	up	XP_013451402.1	hydroquinone glucosyltransferase [Medicago truncatula]
MS.gene43932	3.26227	2.89847e-05	up	XP_003613351.1	UDP-glycosyltransferase 74B1 [Medicago truncatula]
MS.gene23489	7.44901	2.89847e-05	up	XP_013449893.1	inorganic phosphate transporter 1-4 [Medicago truncatula]
MS.gene88256	6.41609	2.91082e-05	up	RHN65573.1	putative P-loop containing nucleoside triphosphate hydrolase, leucine-rich repeat domain, L [Medicago truncatula]
MS.gene57825	6.93334	2.95637e-05	up	XP_013452850.1	putative GEM-like protein 8 isoform X2 [Medicago truncatula]
MS.gene47363	6.74301	2.95637e-05	up	XP_003590387.1	uncharacterized protein LOC11430507 [Medicago truncatula]
MS.gene06639	8.64782	2.9952e-05	up	XP_003602328.1	CDPK-related kinase 4 [Medicago truncatula]
MS.gene66712	4.53782	3.00107e-05	up	XP_013455786.1	secoisolariciresinol dehydrogenase [Medicago truncatula]
MS.gene051492	8.24863	3.06721e-05	up	XP_003588831.1	probable WRKY transcription factor 40 [Medicago truncatula]
MS.gene021622	8.31082	3.13119e-05	up	RHN76864.1	putative protein kinase RLK-Pelle-WAK family [Medicago truncatula]
MS.gene45114	6.14789	3.14124e-05	up	XP_013453735.1	uncharacterized protein LOC25494608 [Medicago truncatula]
MS.gene78891	7.53292	3.28196e-05	up	ABE88117.1	Protein tyrosine kinase, putative [Medicago truncatula]
MS.gene36388	8.36563	3.28382e-05	up	XP_003597638.2	probable LRR receptor-like serine/threonine-protein kinase At1g05700 isoform X1 [Medicago truncatula]
MS.gene07448	3.41008	3.31972e-05	up	XP_013468810.2	extradiol ring-cleavage dioxygenase [Medicago truncatula]
MS.gene01482	3.87778	3.33226e-05	up	XP_003593656.1	NAC domain-containing protein 10 [Medicago truncatula]
MS.gene79276	4.46374	3.39531e-05	up	XP_013468494.1	ethylene-responsive transcription factor 1B [Medicago truncatula]
MS.gene07333	3.27461	3.39553e-05	up	XP_003591357.1	transcription factor JAMYB [Medicago truncatula]
MS.gene029383	5.48005	3.39553e-05	up	XP_013470208.1	uncharacterized protein LOC25485520 [Medicago truncatula]
MS.gene041715	6.40568	3.41691e-05	up	XP_003620328.1	uncharacterized protein At4g15970 [Medicago truncatula]
MS.gene015683	6.70377	3.41691e-05	up	XP_003630911.1	protein PLANT CADMIUM RESISTANCE 2 [Medicago truncatula]
MS.gene20362	7.46843	3.41957e-05	up	RHN53668.1	putative cucumisin [Medicago truncatula]
MS.gene003618	5.43282	3.48003e-05	up	XP_003607111.1	methylecgonone reductase [Medicago truncatula]
MS.gene54979	5.14998	3.50968e-05	up	XP_003624448.2	glycerophosphodiester phosphodiesterase GDPD1, chloroplastic [Medicago truncatula]
MS.gene50002	4.07022	3.50968e-05	up	RHN82121.1	putative protein kinase RLK-Pelle-DLSV family [Medicago truncatula]
MS.gene038900	3.08545	3.53275e-05	up	AFK42629.1	unknown [Medicago truncatula]
MS.gene053602	6.74168	3.53683e-05	up	RHN62637.1	putative protein kinase RLK-Pelle-L-LEC family [Medicago truncatula]
MS.gene46419	7.86184	3.6024e-05	up	XP_013464525.1	geraniol 8-hydroxylase [Medicago truncatula]
MS.gene019044	4.53463	3.67496e-05	up	KEH33540.1	leucine-rich receptor-like kinase family protein [Medicago truncatula]
MS.gene76539	8.05858	3.68168e-05	up	RHN76348.1	putative sulfate-transporting ATPase [Medicago truncatula]
MS.gene93162	7.96625	3.69411e-05	up	RHN77890.1	hypothetical protein MtrunA17_Chr1g0159601 [Medicago truncatula]
MS.gene053561	3.73695	3.69411e-05	up	XP_003608413.1	RING-H2 finger protein ATL54 [Medicago truncatula]
MS.gene90201	3.73695	3.69411e-05	up	XP_003608413.1	RING-H2 finger protein ATL54 [Medicago truncatula]
MS.gene36419	7.91379	3.69416e-05	up	KEH31297.1	WRKY family transcription factor [Medicago truncatula]
MS.gene89803	5.06566	3.7095e-05	up	AFK47532.1	unknown [Medicago truncatula]
MS.gene06963	7.91685	3.71734e-05	up	XP_003625895.1	potassium transporter 5 [Medicago truncatula]
MS.gene20582	3.37115	3.81192e-05	up	XP_003618377.1	ABC transporter B family member 15 [Medicago truncatula]
MS.gene32408	6.56277	3.82451e-05	up	XP_013466274.1	LEAF RUST 10 DISEASE-RESISTANCE LOCUS RECEPTOR-LIKE PROTEIN KINASE-like 2.4 [Medicago truncatula]
MS.gene99538	4.93145	3.82451e-05	up	XP_003628244.2	geraniol 8-hydroxylase [Medicago truncatula]
MS.gene51230	5.77307	3.89905e-05	up	XP_003624084.2	1-aminocyclopropane-1-carboxylate synthase 1 [Medicago truncatula]
MS.gene004927	3.18442	3.90353e-05	up	XP_013468810.2	extradiol ring-cleavage dioxygenase [Medicago truncatula]
MS.gene024874	8.71991	3.9766e-05	up	PNX93638.1	5'-nucleotidase surE-like protein [Trifolium pratense]
MS.gene03524	8.17721	4.04094e-05	up	RHN51306.1	putative peroxidase [Medicago truncatula]
MS.gene49208	4.99745	4.04094e-05	up	XP_003615837.2	cytochrome P450 83B1 [Medicago truncatula]
MS.gene46055	3.72154	4.06161e-05	up	XP_003623195.1	probable glutathione S-transferase [Medicago truncatula]
MS.gene53344	7.83611	4.06161e-05	up	XP_003622863.2	uncharacterized protein LOC11426979 [Medicago truncatula]
MS.gene028690	3.4041	4.07921e-05	up	XP_024632510.1	uncharacterized protein LOC25487823 isoform X3 [Medicago truncatula]
MS.gene52469	3.85503	4.11836e-05	up	XP_003622423.1	glucose-6-phosphate 1-dehydrogenase, cytoplasmic isoform [Medicago truncatula]
MS.gene85250	4.07967	4.14943e-05	up	ACL36992.1	class IV chitinase [Medicago sativa]
MS.gene023978	5.23188	4.17179e-05	up	XP_003624084.2	1-aminocyclopropane-1-carboxylate synthase 1 [Medicago truncatula]
MS.gene005259	8.5473	4.25513e-05	up	XP_003591148.1	translationally-controlled tumor protein homolog [Medicago truncatula]
MS.gene05156	4.6245	4.26776e-05	up	XP_003620328.1	uncharacterized protein At4g15970 [Medicago truncatula]
MS.gene63451	-3.27667	4.27193e-05	down	XP_013453042.1	protein ASPARTIC PROTEASE IN GUARD CELL 1 [Medicago truncatula]
MS.gene017183	-6.87129	4.28519e-05	down	AFK37303.1	unknown [Medicago truncatula]
MS.gene73690	-4.64742	4.3134e-05	down	XP_003630416.1	ferrochelatase-2, chloroplastic [Medicago truncatula]
MS.gene027537	6.80957	4.38248e-05	up	XP_013453735.1	uncharacterized protein LOC25494608 [Medicago truncatula]
MS.gene45854	6.83518	4.39224e-05	up	XP_013455077.1	pectinesterase 2 [Medicago truncatula]
MS.gene80424	5.93876	4.43068e-05	up	XP_003615209.1	putative receptor-like protein kinase At4g00960 [Medicago truncatula]
MS.gene032887	10.017	4.454e-05	up	XP_003613754.1	glutathione S-transferase U9 [Medicago truncatula]
MS.gene020726	2.64215	4.454e-05	up	XP_003617730.2	ABC transporter C family member 3 isoform X1 [Medicago truncatula]
MS.gene98179	-10.1328	4.47537e-05	down	XP_013444714.1	eukaryotic translation initiation factor 1A [Medicago truncatula]
MS.gene92254	7.42808	4.48426e-05	up	XP_003627417.1	GDSL esterase/lipase 1 [Medicago truncatula]
MS.gene051689	5.65348	4.48426e-05	up	XP_003589063.1	uncharacterized protein LOC11414211 [Medicago truncatula]
MS.gene056598	8.87966	4.48426e-05	up	PNY10460.1	calreticulin-3-like protein, partial [Trifolium pratense]
MS.gene77608	6.09524	4.5449e-05	up	XP_003596085.1	SKP1-like protein 14 [Medicago truncatula]
MS.gene41627	2.88635	4.54941e-05	up	XP_003602727.1	uncharacterized protein LOC11431218 [Medicago truncatula]
MS.gene35207	8.12266	4.68407e-05	up	XP_013457401.1	isoflavone 3'-hydroxylase-like [Medicago truncatula]
MS.gene67404	6.25486	4.80825e-05	up	RHN50986.1	putative Extensin domain-containing protein [Medicago truncatula]
MS.gene017022	10.1856	4.87911e-05	up	AET00273.1	inhibitor of trypsin and hageman factor-like protein [Medicago truncatula]
MS.gene22422	5.56658	4.87911e-05	up	RHN48492.1	putative phenylalanine ammonia-lyase [Medicago truncatula]
MS.gene052166	4.9582	4.87911e-05	up	XP_003602928.1	AT-hook motif nuclear-localized protein 17 [Medicago truncatula]
MS.gene020422	4.9582	4.87911e-05	up	XP_003602928.1	AT-hook motif nuclear-localized protein 17 [Medicago truncatula]
MS.gene027192	4.69758	4.87911e-05	up	XP_003599976.1	putative UDP-glucose glucosyltransferase [Medicago truncatula]
MS.gene045161	7.4213	4.8989e-05	up	XP_003601900.1	sufE-like protein 2, chloroplastic [Medicago truncatula]
MS.gene067085	7.4213	4.8989e-05	up	XP_003601900.1	sufE-like protein 2, chloroplastic [Medicago truncatula]
MS.gene60477	7.08594	4.91378e-05	up	XP_013459175.1	cyanogenic beta-glucosidase [Medicago truncatula]
MS.gene66895	7.9367	4.92772e-05	up	XP_013442068.1	cucumber peeling cupredoxin [Medicago truncatula]
MS.gene006822	8.26514	5.06136e-05	up	XP_003607773.1	uncharacterized protein LOC11435804 [Medicago truncatula]
MS.gene05142	5.12606	5.14135e-05	up	XP_013460468.1	probable glutathione S-transferase parA [Medicago truncatula]
MS.gene74534	-3.93441	5.16049e-05	down	XP_013463016.1	probable LRR receptor-like serine/threonine-protein kinase At4g20940 [Medicago truncatula]
MS.gene047980	8.42312	5.34129e-05	up	XP_003594605.1	berberine bridge enzyme-like 24 isoform X1 [Medicago truncatula]
MS.gene37192	7.94142	5.38782e-05	up	XP_013451106.2	hyoscyamine 6-dioxygenase [Medicago truncatula]
MS.gene024185	4.71737	5.39455e-05	up	RHN47267.1	putative glycerophosphodiester phosphodiesterase, protein kinase RLK-Pelle-LRK10L-2 family [Medicago truncatula]
MS.gene019496	8.15381	5.54205e-05	up	XP_013444917.1	uncharacterized protein LOC25502309 [Medicago truncatula]
MS.gene63052	6.50977	5.54205e-05	up	XP_003614608.1	endonuclease 2 [Medicago truncatula]
MS.gene02284	8.05247	5.64592e-05	up	RHN71807.1	putative protein kinase RLK-Pelle-DLSV family [Medicago truncatula]
MS.gene053409	6.28743	5.86622e-05	up	XP_003590048.1	ethylene-responsive transcription factor 1B [Medicago truncatula]
MS.gene61263	8.40911	5.89008e-05	up	XP_013457577.1	potassium transporter 5 [Medicago truncatula]
MS.gene41460	4.20756	5.93781e-05	up	XP_013460468.1	probable glutathione S-transferase parA [Medicago truncatula]
MS.gene66060	7.90985	5.9695e-05	up	XP_003622943.1	vesicle-associated membrane protein 722 [Medicago truncatula]
MS.gene00993	7.0297	6.005e-05	up	XP_003593981.1	lipase isoform X1 [Medicago truncatula]
MS.gene057991	-5.07556	6.01545e-05	down	XP_003598896.1	protein EARLY RESPONSIVE TO DEHYDRATION 15 [Medicago truncatula]
MS.gene24272	6.55045	6.18934e-05	up	XP_013466113.1	sugar transporter ERD6-like 6 [Medicago truncatula]
MS.gene065021	2.90725	6.25605e-05	up	XP_013470327.1	uncharacterized protein LOC25485619 isoform X1 [Medicago truncatula]
MS.gene51056	-7.86715	6.48997e-05	down	RHN63611.1	putative C2 domain, phosphoribosyltransferase [Medicago truncatula]
MS.gene00976	-8.21545	6.48997e-05	down	KEH36710.1	DnaJ heat shock amino-terminal domain protein [Medicago truncatula]
MS.gene58303	6.2182	6.53536e-05	up	XP_013444914.1	BON1-associated protein 2 [Medicago truncatula]
MS.gene059223	4.77709	6.54215e-05	up	XP_013455077.1	pectinesterase 2 [Medicago truncatula]
MS.gene00377	3.64605	6.55776e-05	up	XP_013463333.1	isoflavone 3'-hydroxylase [Medicago truncatula]
MS.gene048952	-3.32926	6.58742e-05	down	GAU11846.1	hypothetical protein TSUD_75970 [Trifolium subterraneum]
MS.gene55421	7.32709	6.59098e-05	up	AES74997.1	hypothetical protein MTR_6g021860 [Medicago truncatula]
MS.gene031736	3.69294	6.67062e-05	up	RHN61740.1	putative geraniol 8-hydroxylase [Medicago truncatula]
MS.gene03049	4.52129	6.69718e-05	up	XP_003594554.1	accelerated cell death 11 [Medicago truncatula]
MS.gene037450	8.48773	6.69718e-05	up	XP_003604643.1	beta-glucosidase 24 [Medicago truncatula]
MS.gene31875	8.1422	6.7708e-05	up	XP_013466459.1	uncharacterized protein At1g21580 isoform X2 [Medicago truncatula]
MS.gene78894	9.03531	6.80906e-05	up	AET02528.2	cysteine-rich receptor-like kinase [Medicago truncatula]
MS.gene40236	3.66324	6.85922e-05	up	XP_003603652.2	putative lipase ROG1 [Medicago truncatula]
MS.gene40664	6.33255	6.85922e-05	up	Q9FVL0.1;	;AltName: Full=MEDsa GLB1
MS.gene99288	3.08353	6.85922e-05	up	XP_003614096.1	ureide permease 1 [Medicago truncatula]
MS.gene05139	9.77122	6.90205e-05	up	XP_013460458.1	isoleucine N-monooxygenase 1 [Medicago truncatula]
MS.gene051372	4.98103	7.25273e-05	up	RHN48635.1	hypothetical protein MtrunA17_Chr7g0265881 [Medicago truncatula]
MS.gene065289	8.84917	7.26949e-05	up	XP_003590387.1	uncharacterized protein LOC11430507 [Medicago truncatula]
MS.gene39218	7.76706	7.29367e-05	up	XP_024632996.1	MATH domain and coiled-coil domain-containing protein At3g58210-like isoform X1 [Medicago truncatula]
MS.gene91369	5.16224	7.32154e-05	up	RHN82129.1	putative protein kinase RLK-Pelle-DLSV family [Medicago truncatula]
MS.gene43592	2.96359	7.57894e-05	up	RHN72224.1	putative peptidase S10, serine carboxypeptidase, alpha/Beta hydrolase [Medicago truncatula]
MS.gene67098	4.40601	7.57894e-05	up	XP_003589236.1	patatin-like protein 2 [Medicago truncatula]
MS.gene35897	5.86857	7.57894e-05	up	XP_003615837.2	cytochrome P450 83B1 [Medicago truncatula]
MS.gene060317	-2.92858	7.63828e-05	down	XP_003594882.2	cellulose synthase A catalytic subunit 4 [UDP-forming] [Medicago truncatula]
MS.gene006481	4.87836	7.74091e-05	up	XP_003607319.1	glucan endo-1,3-beta-glucosidase [Medicago truncatula]
MS.gene42956	7.83761	7.77684e-05	up	XP_013446658.1	glutathione transferase GST 23 [Medicago truncatula]
MS.gene066417	8.70546	7.77684e-05	up	KEH41598.1	stress up-regulated Nod 19 protein [Medicago truncatula]
MS.gene023344	7.97232	7.77684e-05	up	XP_024627677.1	uncharacterized protein LOC25501686 isoform X2 [Medicago truncatula]
MS.gene024894	3.80188	7.81948e-05	up	RHN53283.1	putative carboxylesterase, 2-hydroxyisoflavanone dehydratase [Medicago truncatula]
MS.gene063874	7.71689	7.81948e-05	up	AET02528.2	cysteine-rich receptor-like kinase [Medicago truncatula]
MS.gene020922	7.26607	7.81948e-05	up	CAA57784.1	chalcone reductase [Medicago sativa]
MS.gene78991	8.07576	7.8314e-05	up	XP_003613392.1	metalloendoproteinase 5-MMP [Medicago truncatula]
MS.gene25063	5.95412	8.00208e-05	up	XP_003627417.1	GDSL esterase/lipase 1 [Medicago truncatula]
MS.gene041931	7.66667	8.03769e-05	up	RHN62994.1	hypothetical protein MtrunA17_Chr4g0053491 [Medicago truncatula]
MS.gene90460	7.66667	8.03769e-05	up	RHN62994.1	hypothetical protein MtrunA17_Chr4g0053491 [Medicago truncatula]
MS.gene028190	5.30593	8.05909e-05	up	RHN42326.1	putative thebaine 6-O-demethylase [Medicago truncatula]
MS.gene57228	5.69035	8.08997e-05	up	XP_003588870.1	protein LURP-one-related 10 [Medicago truncatula]
MS.gene054290	7.92518	8.09595e-05	up	RHN51306.1	putative peroxidase [Medicago truncatula]
MS.gene03779	3.47334	8.10307e-05	up	XP_003606257.1	arogenate dehydratase 3, chloroplastic [Medicago truncatula]
MS.gene09966	2.93273	8.13494e-05	up	XP_003611291.1	L-lactate dehydrogenase B [Medicago truncatula]
MS.gene61736	-8.57573	8.20468e-05	down	XP_003609791.2	DNA replication licensing factor MCM2 [Medicago truncatula]
MS.gene001947	5.29763	8.2061e-05	up	XP_013447931.1	probable WRKY transcription factor 75 [Medicago truncatula]
MS.gene64665	4.12519	8.20962e-05	up	XP_003616407.1	16 kDa phloem protein 2 [Medicago truncatula]
MS.gene008455	8.18318	8.21269e-05	up	XP_013460469.1	probable glutathione S-transferase parA [Medicago truncatula]
MS.gene037658	6.85249	8.27363e-05	up	XP_013454903.1	laccase-7 [Medicago truncatula]
MS.gene68564	8.96933	8.27436e-05	up	XP_013459991.1	uncharacterized protein LOC25489098 [Medicago truncatula]
MS.gene028845	8.03895	8.32847e-05	up	XP_013465196.1	RING-H2 finger protein ATL40 [Medicago truncatula]
MS.gene38255	8.11174	8.36458e-05	up	XP_003617886.2	uncharacterized protein LOC11442334 [Medicago truncatula]
MS.gene41567	6.52322	8.39082e-05	up	XP_013460384.1	cationic peroxidase 1 [Medicago truncatula]
MS.gene53273	-7.12462	8.482e-05	down	XP_003629840.2	fasciclin-like arabinogalactan protein 11 [Medicago truncatula]
MS.gene40706	3.55342	8.57818e-05	up	XP_013462046.2	class V chitinase [Medicago truncatula]
MS.gene46252	-7.69825	8.57911e-05	down	XP_013461302.1	protein KRTCAP2 homolog [Medicago truncatula]
MS.gene030813	-7.67913	8.74346e-05	down	KEH20836.1	phototropic-responsive NPH3 family protein [Medicago truncatula]
MS.gene027513	6.70309	8.85569e-05	up	XP_003613392.1	metalloendoproteinase 5-MMP [Medicago truncatula]
MS.gene052318	5.41219	8.86536e-05	up	XP_003607319.1	glucan endo-1,3-beta-glucosidase [Medicago truncatula]
MS.gene23490	7.04308	8.90735e-05	up	XP_013449892.1	inorganic phosphate transporter 1-4 [Medicago truncatula]
MS.gene70700	6.34236	9.11698e-05	up	AES71401.1	cytochrome P450 family 71 protein [Medicago truncatula]
MS.gene99431	2.98431	9.14515e-05	up	KEH33399.1	LRR receptor-like kinase family protein [Medicago truncatula]
MS.gene27081	3.97447	9.28227e-05	up	XP_024631208.1	uncharacterized protein LOC11414589 isoform X1 [Medicago truncatula]
MS.gene61492	7.72825	9.31962e-05	up	XP_003609290.1	uncharacterized protein LOC11439716 [Medicago truncatula]
MS.gene041912	3.20518	9.34848e-05	up	XP_003608454.2	aspartic proteinase nepenthesin-1 [Medicago truncatula]
MS.gene59005	9.52175	9.34848e-05	up	XP_013453855.1	protein SRG1 [Medicago truncatula]
MS.gene059547	5.63477	9.34848e-05	up	XP_013453185.1	receptor-like protein kinase HSL1 isoform X1 [Medicago truncatula]
MS.gene98039	2.78027	9.41405e-05	up	XP_003616037.1	trans-cinnamate 4-monooxygenase [Medicago truncatula]
MS.gene54667	6.83423	9.68526e-05	up	XP_013450855.1	alpha-dioxygenase 1 [Medicago truncatula]
MS.gene054720	3.88265	9.68899e-05	up	XP_013453837.1	ureide permease 2 isoform X1 [Medicago truncatula]
MS.gene81981	7.81186	9.72475e-05	up	XP_003602176.2	probable inactive receptor kinase At4g23740 [Medicago truncatula]
MS.gene069536	-6.59714	9.86144e-05	down	XP_003595530.1	endoplasmic reticulum oxidoreductin-2 [Medicago truncatula]
MS.gene003426	2.68109	9.86374e-05	up	KEH30582.1	serine carboxypeptidase-like protein [Medicago truncatula]
MS.gene30996	5.19142	0.000100894	up	AES72811.2	WNK kinase [Medicago truncatula]
MS.gene020923	7.42722	0.000102518	up	CAA57783.1	chalcone reductase [Medicago sativa]
MS.gene028734	7.37098	0.000103145	up	XP_003597215.2	beta-galactosidase 8 [Medicago truncatula]
MS.gene81396	8.05598	0.000103361	up	GAU28392.1	hypothetical protein TSUD_257200 [Trifolium subterraneum]
MS.gene76749	7.14441	0.000104212	up	XP_003605353.1	protein LURP-one-related 15 [Medicago truncatula]
MS.gene012709	4.27779	0.000106352	up	XP_003610567.1	cytochrome b561 and DOMON domain-containing protein At5g47530 [Medicago truncatula]
MS.gene042118	4.27779	0.000106352	up	XP_003610567.1	cytochrome b561 and DOMON domain-containing protein At5g47530 [Medicago truncatula]
MS.gene96299	4.27779	0.000106352	up	XP_003610567.1	cytochrome b561 and DOMON domain-containing protein At5g47530 [Medicago truncatula]
MS.gene021467	-9.07607	0.000107051	down	XP_003588534.2	signal peptide peptidase isoform X2 [Medicago truncatula]
MS.gene005690	3.43067	0.000107857	up	XP_003591636.2	probable glutathione S-transferase [Medicago truncatula]
MS.gene35126	5.01105	0.000108601	up	RHN62838.1	putative stress up-regulated Nod 19 [Medicago truncatula]
MS.gene69071	5.73849	0.000109972	up	XP_003603644.1	receptor-like protein kinase 5 [Medicago truncatula]
MS.gene009861	3.30197	0.000110745	up	AGQ42776.1	mitochondrial alternative oxidase 2d1 [Medicago sativa]
MS.gene050961	3.65736	0.000116995	up	XP_013450450.1	protein SAR DEFICIENT 1 [Medicago truncatula]
MS.gene069185	3.74361	0.000116999	up	XP_003612927.1	phosphoenolpyruvate carboxykinase (ATP) [Medicago truncatula]
MS.gene068043	3.44449	0.000117733	up	XP_003608413.1	RING-H2 finger protein ATL54 [Medicago truncatula]
MS.gene77520	-3.02055	0.00011777	down	XP_003601662.1	UDP-glucuronate 4-epimerase 6 [Medicago truncatula]
MS.gene072183	5.27813	0.00011777	up	XP_024628222.1	probable LRR receptor-like serine/threonine-protein kinase At1g05700 [Medicago truncatula]
MS.gene55419	7.71111	0.000118518	up	AES74997.1	hypothetical protein MTR_6g021860 [Medicago truncatula]
MS.gene59714	5.49	0.000118527	up	XP_024639313.1	protein SRG1 [Medicago truncatula]
MS.gene013320	-2.91143	0.000120002	down	CAB65279.1	O-diphenol-O-methyl transferase [Medicago sativa subsp. x varia]
MS.gene33926	5.11719	0.000120817	up	XP_013469550.2	protein-tyrosine-phosphatase PTP1 isoform X2 [Medicago truncatula]
MS.gene044745	5.6911	0.000121155	up	XP_013455748.1	apoptosis-inducing factor homolog A [Medicago truncatula]
MS.gene94518	5.00449	0.000121521	up	XP_003598948.2	flavonoid 3'-monooxygenase [Medicago truncatula]
MS.gene76766	4.35426	0.000121769	up	RHN59456.1	putative protein kinase RLK-Pelle-LRR-XII-1 family [Medicago truncatula]
MS.gene029037	8.4626	0.00012304	up	XP_003597040.2	cysteine-rich repeat secretory protein 38 [Medicago truncatula]
MS.gene056182	6.82881	0.000123164	up	XP_004511004.1	flavin-containing monooxygenase FMO GS-OX5-like [Cicer arietinum]
MS.gene94266	8.29704	0.000123198	up	XP_003623195.1	probable glutathione S-transferase [Medicago truncatula]
MS.gene007680	8.60108	0.000123735	up	XP_003606369.2	uncharacterized protein LOC11410743 isoform X2 [Medicago truncatula]
MS.gene034735	4.0806	0.000124145	up	XP_003590328.1	syntaxin-121 [Medicago truncatula]
MS.gene93811	5.21437	0.000124523	up	GAU14943.1	hypothetical protein TSUD_47370 [Trifolium subterraneum]
MS.gene025867	-3.52062	0.000124523	down	RHN49591.1	putative tripeptidyl-peptidase II [Medicago truncatula]
MS.gene027539	5.16741	0.000124554	up	RHN55134.1	hypothetical protein MtrunA17_Chr5g0414421 [Medicago truncatula]
MS.gene062378	4.72763	0.000124573	up	XP_013463834.1	FIP1[V]-like protein isoform X2 [Medicago truncatula]
MS.gene056361	10.1422	0.000124769	up	XP_013456268.1	cyanogenic beta-glucosidase [Medicago truncatula]
MS.gene01010	6.49644	0.000124769	up	RHN72476.1	putative beta-glucosidase [Medicago truncatula]
MS.gene89254	3.51126	0.00012572	up	XP_003623196.1	probable glutathione S-transferase [Medicago truncatula]
MS.gene01272	4.49598	0.00012572	up	RHN71757.1	putative reverse transcriptase, RNA-dependent DNA polymerase [Medicago truncatula]
MS.gene073803	7.04947	0.00012572	up	XP_013468274.1	glutathione S-transferase L3 [Medicago truncatula]
MS.gene27550	7.71149	0.000126232	up	Q40316.1	RecName: Full=Vestitone reductase
MS.gene44723	5.81893	0.000126574	up	P30074.1;	;AltName: Full=Naringenin-chalcone synthase 2
MS.gene006428	3.3283	0.00012821	up	KEH43840.1	homocysteine S-methyltransferase-like protein [Medicago truncatula]
MS.gene05138	8.56333	0.000129335	up	XP_013460458.1	isoleucine N-monooxygenase 1 [Medicago truncatula]
MS.gene92101	6.16469	0.000131831	up	XP_013444776.1	1-aminocyclopropane-1-carboxylate synthase 1 [Medicago truncatula]
MS.gene36250	8.06254	0.000131932	up	RHN76458.1	putative bicarbonate transporter [Medicago truncatula]
MS.gene028399	5.26408	0.000133269	up	XP_013457235.1	WAT1-related protein At1g68170 isoform X1 [Medicago truncatula]
MS.gene016096	7.57844	0.00013604	up	XP_003588831.1	probable WRKY transcription factor 40 [Medicago truncatula]
MS.gene028198	6.79017	0.000136781	up	RHN42317.1	putative thebaine 6-O-demethylase [Medicago truncatula]
MS.gene82978	-3.64803	0.00013687	down	XP_003607781.1	nodulin-related protein 1 [Medicago truncatula]
MS.gene065613	9.12906	0.000137133	up	XP_003619561.1	kunitz-type trypsin inhibitor-like 2 protein [Medicago truncatula]
MS.gene22978	8.1932	0.000139035	up	XP_003625913.1	thiamine pyrophosphokinase 1 [Medicago truncatula]
MS.gene64630	7.40404	0.000139618	up	XP_013459475.1	probable serine/threonine-protein kinase PBL18 [Medicago truncatula]
MS.gene069590	5.10024	0.000139618	up	XP_013447202.1	RING-H2 finger protein ATL22 isoform X1 [Medicago truncatula]
MS.gene033624	5.4641	0.000139811	up	XP_003624375.3	uncharacterized protein LOC11435688 [Medicago truncatula]
MS.gene028336	4.21733	0.000141105	up	XP_013457317.1	uncharacterized protein LOC25493377 [Medicago truncatula]
MS.gene021674	8.31429	0.000142216	up	RHN44214.1	putative polyvinyl alcohol dehydrogenase (cytochrome) [Medicago truncatula]
MS.gene28110	4.0597	0.000143498	up	XP_003630068.1	L-ascorbate oxidase [Medicago truncatula]
MS.gene67625	8.58004	0.000146172	up	RHN65689.1	putative proteinase inhibitor I3, Kunitz legume [Medicago truncatula]
MS.gene93079	-3.36475	0.000146724	down	RHN41687.1	hypothetical protein MtrunA17_Chr8g0368711 [Medicago truncatula]
MS.gene03104	-4.4519	0.000146966	down	RHN72139.1	putative FAS1 domain-containing protein [Medicago truncatula]
MS.gene07702	4.57829	0.000149202	up	XP_003606257.1	arogenate dehydratase 3, chloroplastic [Medicago truncatula]
MS.gene07746	4.94697	0.000151173	up	XP_003595045.1	uncharacterized protein LOC11441146 [Medicago truncatula]
MS.gene030773	-2.72137	0.000152881	down	XP_003630058.1	inositol-3-phosphate synthase [Medicago truncatula]
MS.gene38139	5.92296	0.000153253	up	AES87694.2	receptor-like protein [Medicago truncatula]
MS.gene28156	4.61865	0.000154863	up	XP_003630118.1	probable WRKY transcription factor 51 [Medicago truncatula]
MS.gene028298	8.55144	0.000155641	up	XP_003608505.1	gibberellin 2-beta-dioxygenase [Medicago truncatula]
MS.gene40116	4.03815	0.000157929	up	AES90515.1	branched-chain amino acid aminotransferase [Medicago truncatula]
MS.gene006940	7.94517	0.000157929	up	XP_013456820.1	SEC12-like protein 2 isoform X1 [Medicago truncatula]
MS.gene002998	8.9652	0.000159787	up	KEH36912.1	STIG1-like protein [Medicago truncatula]
MS.gene060976	2.8906	0.000159901	up	XP_013464440.1	cytochrome P450 CYP72A219 isoform X1 [Medicago truncatula]
MS.gene053860	5.33798	0.000161006	up	XP_024639313.1	protein SRG1 [Medicago truncatula]
MS.gene067915	3.82728	0.00016353	up	XP_024627753.1	uncharacterized protein LOC112417093 [Medicago truncatula]
MS.gene034944	4.79308	0.000164569	up	XP_003590387.1	uncharacterized protein LOC11430507 [Medicago truncatula]
MS.gene40159	5.64484	0.000164569	up	XP_013457143.1	(3S,6E)-nerolidol synthase 1 [Medicago truncatula]
MS.gene01305	7.55924	0.000165145	up	XP_024632496.1	G-type lectin S-receptor-like serine/threonine-protein kinase At4g27290 isoform X1 [Medicago truncatula]
MS.gene055155	2.90542	0.000166271	up	XP_003623168.1	probable glutathione S-transferase [Medicago truncatula]
MS.gene50065	2.96795	0.000167065	up	XP_013456395.1	polyol transporter 5 [Medicago truncatula]
MS.gene39342	-3.83072	0.000173838	down	XP_003626834.1	protein ECERIFERUM 1 [Medicago truncatula]
MS.gene031167	3.8875	0.000175855	up	RHN50153.1	putative 7-deoxyloganetin glucosyltransferase [Medicago truncatula]
MS.gene062038	8.98075	0.000176138	up	XP_024639003.1	uncharacterized protein LOC112421721 [Medicago truncatula]
MS.gene073875	8.08784	0.000178561	up	AES60360.1	transmembrane protein, putative [Medicago truncatula]
MS.gene58724	7.58513	0.000178561	up	KEH32210.1	endo-1,3-1,4-beta-D-glucanase-like protein [Medicago truncatula]
MS.gene92576	7.63183	0.000179575	up	KEH28961.1	terpene synthase family, metal-binding domain protein [Medicago truncatula]
MS.gene84733	3.65972	0.000180361	up	XP_013444583.1	calcium-transporting ATPase, endoplasmic reticulum-type [Medicago truncatula]
MS.gene036280	3.44311	0.000181249	up	XP_003612927.1	phosphoenolpyruvate carboxykinase (ATP) [Medicago truncatula]
MS.gene06078	3.38197	0.000181249	up	XP_013447208.1	UDP-glucose 4-epimerase GEPI48 [Medicago truncatula]
MS.gene048062	5.86401	0.000181777	up	PNX90393.1	heme-binding-like protein chloroplastic-like [Trifolium pratense]
MS.gene94879	3.33333	0.000184772	up	RHN59456.1	putative protein kinase RLK-Pelle-LRR-XII-1 family [Medicago truncatula]
MS.gene54078	8.25708	0.000185361	up	XP_013465739.1	uncharacterized protein LOC25481884 [Medicago truncatula]
MS.gene011869	4.4989	0.000185725	up	XP_024628243.1	probable disease resistance protein At5g66900 isoform X2 [Medicago truncatula]
MS.gene58343	2.80357	0.000185914	up	XP_003627601.2	(+)-neomenthol dehydrogenase isoform X1 [Medicago truncatula]
MS.gene96585	7.72337	0.000186105	up	KEH22817.1	synaptobrevin-like protein [Medicago truncatula]
MS.gene35767	7.61909	0.000188657	up	XP_003597059.2	putative dehydration-responsive element-binding protein 2H [Medicago truncatula]
MS.gene057946	7.74002	0.000188919	up	PNY13881.1	altered inheritance of mitochondria protein 32-like, partial [Trifolium pratense]
MS.gene026881	3.46121	0.000189256	up	XP_013464561.1	gamma-glutamyl hydrolase 2 isoform X1 [Medicago truncatula]
MS.gene49117	4.83265	0.000195967	up	XP_013469651.1	short-chain dehydrogenase TIC 32, chloroplastic isoform X1 [Medicago truncatula]
MS.gene030904	5.69272	0.000196714	up	KEH20723.1	cationic amino acid transporter [Medicago truncatula]
MS.gene88008	4.23947	0.000196917	up	RHN59456.1	putative protein kinase RLK-Pelle-LRR-XII-1 family [Medicago truncatula]
MS.gene29729	5.86789	0.000197755	up	XP_003616753.1	probable leucine-rich repeat receptor-like serine/threonine-protein kinase At3g14840 [Medicago truncatula]
MS.gene49258	5.41379	0.000198323	up	XP_003606934.1	isoflavone reductase homolog PCBER [Medicago truncatula]
MS.gene016412	-6.42399	0.000198733	down	XP_003628087.1	uncharacterized protein LOC11410779 [Medicago truncatula]
MS.gene54577	8.11111	0.000201132	up	XP_013456263.1	cyanogenic beta-glucosidase [Medicago truncatula]
MS.gene78745	3.63311	0.000201227	up	XP_013452693.1	uncharacterized protein LOC25497319 [Medicago truncatula]
MS.gene66058	7.92035	0.00020225	up	XP_003622943.1	vesicle-associated membrane protein 722 [Medicago truncatula]
MS.gene77468	3.75271	0.000203284	up	RHN69093.1	hypothetical protein MtrunA17_Chr3g0121011 [Medicago truncatula]
MS.gene63891	2.80552	0.000204769	up	XP_003617730.2	ABC transporter C family member 3 isoform X1 [Medicago truncatula]
MS.gene012632	-3.56329	0.000205226	down	XP_003610423.1	uncharacterized protein LOC11437577 [Medicago truncatula]
MS.gene069238	5.35156	0.000207862	up	XP_013444879.1	O-glucosyltransferase rumi homolog [Medicago truncatula]
MS.gene38363	5.36249	0.000210823	up	XP_003603067.1	uncharacterized acetyltransferase At3g50280 [Medicago truncatula]
MS.gene62870	-5.12021	0.000212052	down	XP_003608760.1	monocopper oxidase-like protein SKU5 [Medicago truncatula]
MS.gene79429	5.92433	0.000212913	up	XP_013459100.1	flavonoid 3'-monooxygenase [Medicago truncatula]
MS.gene061678	-4.48593	0.000216008	down	XP_003618448.1	kunitz-type trypsin inhibitor-like 1 protein [Medicago truncatula]
MS.gene71826	6.73245	0.000216994	up	XP_003592650.1	nucleolar complex protein 2 homolog [Medicago truncatula]
MS.gene89938	7.49989	0.000219857	up	XP_013459326.1	flavonoid 3',5'-hydroxylase 1 [Medicago truncatula]
MS.gene73247	8.03948	0.000220086	up	KEH28961.1	terpene synthase family, metal-binding domain protein [Medicago truncatula]
MS.gene016926	7.26481	0.00022036	up	XP_003617185.1	cysteine proteinase inhibitor [Medicago truncatula]
MS.gene90834	3.42226	0.000222081	up	XP_013470468.1	caffeoylshikimate esterase isoform X2 [Medicago truncatula]
MS.gene05954	6.47775	0.000222734	up	XP_003630737.1	pentatricopeptide repeat-containing protein At1g77170, mitochondrial [Medicago truncatula]
MS.gene025787	-5.29157	0.000222884	down	XP_003611260.1	hsp70-Hsp90 organizing protein 3 [Medicago truncatula]
MS.gene017079	2.69076	0.000226639	up	XP_003617399.2	aspartyl protease family protein 2 [Medicago truncatula]
MS.gene81129	6.25106	0.00022839	up	RHN51951.1	putative protein kinase RLK-Pelle-DLSV family [Medicago truncatula]
MS.gene073825	6.49348	0.000230777	up	XP_013468293.1	exocyst complex component EXO70H1 [Medicago truncatula]
MS.gene024384	3.15228	0.000231823	up	XP_003626614.1	anthranilate N-methyltransferase [Medicago truncatula]
MS.gene025747	5.1906	0.000232007	up	RHN53668.1	putative cucumisin [Medicago truncatula]
MS.gene57137	3.08519	0.000232316	up	XP_003618351.2	cytochrome P450 82A1 [Medicago truncatula]
MS.gene75155	5.02581	0.000235912	up	XP_013470445.1	F-box protein At2g39490 [Medicago truncatula]
MS.gene93424	3.92724	0.000236969	up	RHN82129.1	putative protein kinase RLK-Pelle-DLSV family [Medicago truncatula]
MS.gene02362	7.55499	0.000238455	up	RHN72524.1	putative petal formation-expressed [Medicago truncatula]
MS.gene38359	6.33016	0.000238543	up	XP_003603061.2	uncharacterized acetyltransferase At3g50280 [Medicago truncatula]
MS.gene78958	3.28272	0.000242776	up	XP_003612793.1	probable xyloglucan endotransglucosylase/hydrolase protein 30 [Medicago truncatula]
MS.gene44722	5.82855	0.000243321	up	P30074.1;	;AltName: Full=Naringenin-chalcone synthase 2
MS.gene068049	8.21924	0.000247197	up	XP_003608439.2	ABC transporter G family member 11 [Medicago truncatula]
MS.gene26404	8.54374	0.000248599	up	XP_013456927.1	2-hydroxyisoflavanone synthase [Medicago truncatula]
MS.gene48179	6.42259	0.000248858	up	KEH25829.1	hypothetical protein MTR_6g034930 [Medicago truncatula]
MS.gene070897	-6.22402	0.000251675	down	XP_003613025.1	7-deoxyloganetic acid glucosyltransferase isoform X1 [Medicago truncatula]
MS.gene36286	3.38541	0.000251977	up	XP_013465536.1	coatomer subunit beta'-3 isoform X2 [Medicago truncatula]
MS.gene016720	3.96572	0.000253771	up	XP_003616881.1	probable tyrosine-protein phosphatase DSP4 isoform X1 [Medicago truncatula]
MS.gene37397	4.75332	0.000257528	up	XP_013444374.1	IQ domain-containing protein IQM1 [Medicago truncatula]
MS.gene068835	-2.82561	0.000261052	down	XP_013459731.1	probable galacturonosyltransferase 15 isoform X2 [Medicago truncatula]
MS.gene069358	-2.96427	0.000264651	down	XP_003621048.1	protein NRT1/ PTR FAMILY 6.1 [Medicago truncatula]
MS.gene63044	-7.09766	0.000266358	down	XP_013442859.1	S-adenosylmethionine decarboxylase proenzyme [Medicago truncatula]
MS.gene44950	3.1981	0.000266359	up	XP_024628243.1	probable disease resistance protein At5g66900 isoform X2 [Medicago truncatula]
MS.gene77451	2.94771	0.000267196	up	XP_003601829.1	uncharacterized protein LOC11440407 [Medicago truncatula]
MS.gene33495	5.33547	0.000270801	up	XP_003604643.1	beta-glucosidase 24 [Medicago truncatula]
MS.gene002898	5.31859	0.000273155	up	XP_013462760.1	protein trichome birefringence-like 10 isoform X2 [Medicago truncatula]
MS.gene023273	6.18248	0.000274426	up	RHN42339.1	putative Acid phosphatase [Medicago truncatula]
MS.gene65285	6.99071	0.000274871	up	ABD32327.1	Glycoside hydrolase, family 17 [Medicago truncatula]
MS.gene79875	5.56577	0.000275759	up	XP_003601648.1	chalcone synthase 1A [Medicago truncatula]
MS.gene78356	6.3388	0.000275938	up	XP_003597482.1	beta-glucosidase 12 isoform X1 [Medicago truncatula]
MS.gene70562	-2.93528	0.000276459	down	XP_003601303.1	non-specific lipid transfer protein GPI-anchored 2 [Medicago truncatula]
MS.gene074419	-2.93528	0.000276459	down	XP_003601303.1	non-specific lipid transfer protein GPI-anchored 2 [Medicago truncatula]
MS.gene044664	7.84237	0.000279276	up	XP_013459015.1	G-type lectin S-receptor-like serine/threonine-protein kinase At4g27290 isoform X2 [Medicago truncatula]
MS.gene049181	3.09709	0.000283631	up	XP_003602727.1	uncharacterized protein LOC11431218 [Medicago truncatula]
MS.gene84997	3.56427	0.000290634	up	XP_003612583.1	urea-proton symporter DUR3 [Medicago truncatula]
MS.gene40058	3.44216	0.000295364	up	XP_013468652.1	cellulose synthase-like protein G2 [Medicago truncatula]
MS.gene82820	2.70899	0.000295364	up	RHN49705.1	putative thioredoxin-like ferredoxin [Medicago truncatula]
MS.gene064020	5.03994	0.000297552	up	KEH27246.1	carbohydrate-binding protein of the ER protein [Medicago truncatula]
MS.gene049402	3.66928	0.000298943	up	KEH35544.1	chalcone-flavanone isomerase family protein [Medicago truncatula]
MS.gene99621	-5.43376	0.000298943	down	XP_013448876.1	uncharacterized protein LOC25498498 [Medicago truncatula]
MS.gene055151	3.4135	0.000302657	up	XP_003623174.1	probable glutathione S-transferase [Medicago truncatula]
MS.gene51295	6.22852	0.000305428	up	RHN52768.1	putative glycerophosphodiester phosphodiesterase, protein kinase RLK-Pelle-LRK10L-2 family [Medicago truncatula]
MS.gene88914	4.26115	0.000306759	up	XP_003592075.1	ethylene-responsive transcription factor ERF110 [Medicago truncatula]
MS.gene38624	8.02843	0.000306759	up	XP_003622863.2	uncharacterized protein LOC11426979 [Medicago truncatula]
MS.gene92646	4.00061	0.000310208	up	XP_013442779.1	G-type lectin S-receptor-like serine/threonine-protein kinase At4g27290 isoform X1 [Medicago truncatula]
MS.gene019167	5.51657	0.000311034	up	KEH33664.1	myb-like DNA-binding domain, shaqkyf class protein [Medicago truncatula]
MS.gene74398	3.69736	0.000316141	up	XP_024641245.1	uncharacterized protein LOC11440279 isoform X2 [Medicago truncatula]
MS.gene028371	7.01303	0.00031766	up	KEH31297.1	WRKY family transcription factor [Medicago truncatula]
MS.gene000112	2.9491	0.000320038	up	XP_013467668.1	delta(12)-fatty-acid desaturase FAD2 [Medicago truncatula]
MS.gene69511	8.08912	0.000320038	up	XP_013442779.1	G-type lectin S-receptor-like serine/threonine-protein kinase At4g27290 isoform X1 [Medicago truncatula]
MS.gene002326	7.7013	0.000320246	up	XP_003593411.1	G-type lectin S-receptor-like serine/threonine-protein kinase At4g27290 isoform X2 [Medicago truncatula]
MS.gene55036	4.11246	0.000320272	up	XP_003624375.3	uncharacterized protein LOC11435688 [Medicago truncatula]
MS.gene98597	2.74275	0.000323138	up	XP_013455783.2	secoisolariciresinol dehydrogenase [Medicago truncatula]
MS.gene049090	3.37173	0.000323448	up	XP_003630746.1	sugar transport protein 14 [Medicago truncatula]
MS.gene39725	6.79445	0.000324821	up	XP_024637520.1	5'-3' exoribonuclease 3-like [Medicago truncatula]
MS.gene87101	2.72429	0.000325212	up	XP_003623620.1	probable serine/threonine-protein kinase PBL1 [Medicago truncatula]
MS.gene75466	3.69541	0.000328136	up	XP_003601970.1	myosin-G heavy chain [Medicago truncatula]
MS.gene014610	3.32733	0.000328934	up	XP_013462046.2	class V chitinase [Medicago truncatula]
MS.gene21993	4.95238	0.000330837	up	XP_003599976.1	putative UDP-glucose glucosyltransferase [Medicago truncatula]
MS.gene037989	-7.35719	0.000330919	down	XP_004495010.1	pentatricopeptide repeat-containing protein At3g53700, chloroplastic [Cicer arietinum]
MS.gene28767	3.89283	0.000331681	up	XP_013457235.1	WAT1-related protein At1g68170 isoform X1 [Medicago truncatula]
MS.gene62114	7.19848	0.000333461	up	XP_013453855.1	protein SRG1 [Medicago truncatula]
MS.gene028506	8.09122	0.000335685	up	AES90560.1	L-type lectin-domain receptor kinase [Medicago truncatula]
MS.gene032378	3.98372	0.000338129	up	XP_013445449.1	probable LRR receptor-like serine/threonine-protein kinase At1g56130 [Medicago truncatula]
MS.gene25896	-4.82096	0.00034964	down	XP_013461074.1	NDR1/HIN1-like protein 13 [Medicago truncatula]
MS.gene072571	-8.43931	0.000350717	down	XP_013450440.1	psbP domain-containing protein 1, chloroplastic [Medicago truncatula]
MS.gene035699	5.20812	0.000357188	up	XP_003610142.1	probable xyloglucan endotransglucosylase/hydrolase protein 23 [Medicago truncatula]
MS.gene49100	8.80253	0.000360144	up	XP_003592283.1	uncharacterized protein LOC11421575 [Medicago truncatula]
MS.gene83191	8.00027	0.00036198	up	XP_013451087.1	phenolic glucoside malonyltransferase 1 [Medicago truncatula]
MS.gene44790	-7.34153	0.000362138	down	XP_013447843.1	allene oxide cyclase, chloroplastic [Medicago truncatula]
MS.gene006150	5.52485	0.000362138	up	XP_003592075.1	ethylene-responsive transcription factor ERF110 [Medicago truncatula]
MS.gene51118	7.46969	0.000362142	up	XP_003616748.1	peroxidase P7 [Medicago truncatula]
MS.gene017486	5.93171	0.000363088	up	XP_003618076.1	phenylalanine ammonia-lyase class 3 [Medicago truncatula]
MS.gene011497	8.51431	0.000367447	up	XP_003608771.2	21 kDa protein [Medicago truncatula]
MS.gene77227	-3.61819	0.000367525	down	XP_013448789.1	laccase-17 [Medicago truncatula]
MS.gene039273	7.07522	0.00037103	up	XP_013464440.1	cytochrome P450 CYP72A219 isoform X1 [Medicago truncatula]
MS.gene042168	6.19279	0.000372243	up	AES92655.1	F-box plant-like protein, putative [Medicago truncatula]
MS.gene017098	4.24318	0.000373115	up	XP_003617423.1	probable WRKY transcription factor 71 [Medicago truncatula]
MS.gene052434	3.2679	0.000374086	up	XP_013453058.1	trihelix transcription factor ASIL2 [Medicago truncatula]
MS.gene025837	3.1384	0.000374086	up	XP_013450635.1	RING-H2 finger protein ATL3 [Medicago truncatula]
MS.gene56603	3.44563	0.000378144	up	BAL45198.1	cytochrome P450 monooxygenase [Medicago truncatula]
MS.gene26221	6.13979	0.000380832	up	XP_004490745.1	NDR1/HIN1-like protein 6 [Cicer arietinum]
MS.gene31128	4.88771	0.000381363	up	XP_013465418.1	scarecrow-like protein 30 [Medicago truncatula]
MS.gene33492	4.62725	0.000386582	up	XP_003604643.1	beta-glucosidase 24 [Medicago truncatula]
MS.gene002688	3.5855	0.000389409	up	RHN72224.1	putative peptidase S10, serine carboxypeptidase, alpha/Beta hydrolase [Medicago truncatula]
MS.gene033674	5.50717	0.0003911	up	XP_003624448.2	glycerophosphodiester phosphodiesterase GDPD1, chloroplastic [Medicago truncatula]
MS.gene071005	-7.38327	0.00039129	down	XP_003604116.1	uncharacterized protein LOC11420462 [Medicago truncatula]
MS.gene89262	9.00017	0.000391337	up	XP_003623168.1	probable glutathione S-transferase [Medicago truncatula]
MS.gene72022	3.88763	0.000392475	up	XP_013462048.1	class V chitinase isoform X1 [Medicago truncatula]
MS.gene94495	3.75848	0.000393726	up	RHN74862.1	putative protein kinase RLK-Pelle-DLSV family [Medicago truncatula]
MS.gene000022	8.21064	0.000394609	up	XP_013459100.1	flavonoid 3'-monooxygenase [Medicago truncatula]
MS.gene22913	-8.20336	0.00040427	down	XP_024638849.1	uncharacterized protein LOC25485790 [Medicago truncatula]
MS.gene062506	7.84968	0.0004111	up	XP_024631181.1	E3 ubiquitin-protein ligase RNF12-A isoform X1 [Medicago truncatula]
MS.gene027865	4.02587	0.000412585	up	XP_003612927.1	phosphoenolpyruvate carboxykinase (ATP) [Medicago truncatula]
MS.gene01149	6.52161	0.000415369	up	XP_003593162.1	aminotransferase ALD1, chloroplastic [Medicago truncatula]
MS.gene44941	7.37129	0.000415369	up	RHN42223.1	putative P-loop containing nucleoside triphosphate hydrolase, leucine-rich repeat domain, L [Medicago truncatula]
MS.gene006550	3.19603	0.00041743	up	XP_013456625.1	uncharacterized protein LOC25492892 [Medicago truncatula]
MS.gene88184	3.42414	0.000419649	up	XP_013455783.2	secoisolariciresinol dehydrogenase [Medicago truncatula]
MS.gene02365	7.40226	0.000419649	up	RHN72526.1	putative petal formation-expressed [Medicago truncatula]
MS.gene51935	7.38319	0.000421301	up	XP_003624598.1	NAC domain-containing protein 87 [Medicago truncatula]
MS.gene27840	2.48374	0.000421301	up	XP_013446658.1	glutathione transferase GST 23 [Medicago truncatula]
MS.gene53265	2.48374	0.000421301	up	XP_013446658.1	glutathione transferase GST 23 [Medicago truncatula]
MS.gene019606	6.01217	0.00042141	up	XP_013444864.1	O-glucosyltransferase rumi homolog [Medicago truncatula]
MS.gene021800	8.0167	0.000423398	up	XP_003621334.1	isoliquiritigenin 2'-O-methyltransferase isoform X2 [Medicago truncatula]
MS.gene44335	-2.79782	0.000423983	down	XP_003613176.3	uncharacterized protein LOC11407395 [Medicago truncatula]
MS.gene00439	7.57631	0.000427811	up	XP_003589168.2	transcription factor ALC [Medicago truncatula]
MS.gene42600	7.67303	0.000429027	up	XP_003623905.2	uncharacterized protein LOC11435889 [Medicago truncatula]
MS.gene014257	3.6907	0.000430567	up	XP_003603971.2	bZIP transcription factor 11 [Medicago truncatula]
MS.gene68792	3.6907	0.000430567	up	XP_003603971.2	bZIP transcription factor 11 [Medicago truncatula]
MS.gene28991	3.33868	0.000432474	up	XP_003607372.1	cinnamoyl-CoA reductase 2 [Medicago truncatula]
MS.gene051773	5.70652	0.000437074	up	XP_013450261.1	bifunctional aspartate aminotransferase and glutamate/aspartate-prephenate aminotransferase [Medicago truncatula]
MS.gene065550	8.05919	0.000437074	up	GAU24967.1	hypothetical protein TSUD_312020 [Trifolium subterraneum]
MS.gene23127	7.06819	0.000437074	up	GAU11476.1	hypothetical protein TSUD_344660 [Trifolium subterraneum]
MS.gene062156	7.15661	0.000437799	up	XP_013468873.1	uncharacterized protein LOC25484571 [Medicago truncatula]
MS.gene01686	5.6224	0.000437799	up	RHN71757.1	putative reverse transcriptase, RNA-dependent DNA polymerase [Medicago truncatula]
MS.gene031814	7.61868	0.000437799	up	AES89518.2	glucan endo-1,3-beta-glucosidase [Medicago truncatula]
MS.gene036299	8.65827	0.000437799	up	XP_003612898.1	uncharacterized protein LOC11421849 [Medicago truncatula]
MS.gene027534	6.86765	0.000443336	up	XP_003613367.1	uncharacterized protein LOC11414365 [Medicago truncatula]
MS.gene95094	3.25458	0.000453579	up	RHN65115.1	putative CRAL-TRIO lipid binding domain, CRAL/TRIO domain-containing protein [Medicago truncatula]
MS.gene059819	7.05818	0.000458478	up	KEH38737.1	DUF2921 family protein [Medicago truncatula]
MS.gene99096	5.1966	0.000460682	up	XP_004490745.1	NDR1/HIN1-like protein 6 [Cicer arietinum]
MS.gene066012	3.07406	0.000463163	up	XP_003590794.1	DNA repair protein XRCC4 [Medicago truncatula]
MS.gene32514	7.82122	0.00046381	up	XP_003616476.1	histone acetyltransferase type B catalytic subunit [Medicago truncatula]
MS.gene023610	-7.6822	0.00046381	down	RHN42678.1	putative FAS1 domain-containing protein [Medicago truncatula]
MS.gene53272	-7.6822	0.00046381	down	RHN42678.1	putative FAS1 domain-containing protein [Medicago truncatula]
MS.gene034637	6.77176	0.000468933	up	XP_024632996.1	MATH domain and coiled-coil domain-containing protein At3g58210-like isoform X1 [Medicago truncatula]
MS.gene66939	3.03847	0.000470298	up	XP_004502969.2	RNA polymerase II transcriptional coactivator KIWI isoform X1 [Cicer arietinum]
MS.gene45119	7.28434	0.000473172	up	XP_013453735.1	uncharacterized protein LOC25494608 [Medicago truncatula]
MS.gene24258	3.28521	0.0004735	up	XP_013466127.1	uncharacterized protein LOC25482161 [Medicago truncatula]
MS.gene063073	4.34629	0.000473713	up	AAB41324.1	class I chitinase [Medicago sativa]
MS.gene016473	3.459	0.00047396	up	XP_003628052.3	uncharacterized protein LOC11406796 [Medicago truncatula]
MS.gene035283	5.70701	0.000476196	up	XP_003609582.1	CASP-like protein 1D2 [Medicago truncatula]
MS.gene56144	4.36179	0.000476196	up	XP_003621701.1	probable aldo-keto reductase 2 [Medicago truncatula]
MS.gene55235	5.4972	0.00047954	up	XP_003613795.1	ribonuclease 3 [Medicago truncatula]
MS.gene021871	5.69512	0.000481437	up	RHN44379.1	putative UDP-glucuronosyl/UDP-glucosyltransferase [Medicago truncatula]
MS.gene01396	5.79086	0.00049016	up	AAP33165.1	polyphenol oxidase [Medicago sativa]
MS.gene93966	2.95703	0.000490177	up	XP_013452720.1	uncharacterized protein LOC25496633 [Medicago truncatula]
MS.gene36617	6.03964	0.000492023	up	XP_028762943.1	uncharacterized protein LOC114721277 [Prosopis alba]
MS.gene008693	5.44571	0.000495669	up	XP_013460286.1	asparagine synthetase, nodule [glutamine-hydrolyzing] [Medicago truncatula]
MS.gene92581	6.11441	0.000496776	up	XP_013454906.1	serine/threonine-protein kinase ATG1c isoform X1 [Medicago truncatula]
MS.gene59505	8.015	0.000496776	up	XP_003612227.1	SKP1-like protein 1B [Medicago truncatula]
MS.gene03769	3.57909	0.000496776	up	XP_003606284.1	GABA transporter 1 [Medicago truncatula]
MS.gene92335	7.34016	0.000496776	up	XP_003610654.2	cysteine-rich receptor-like protein kinase 15 isoform X1 [Medicago truncatula]
MS.gene82602	3.67696	0.000497861	up	XP_003599928.1	spermidine hydroxycinnamoyl transferase [Medicago truncatula]
MS.gene89084	2.77189	0.000497861	up	RHN76449.1	putative maltose-transporting ATPase [Medicago truncatula]
MS.gene64234	7.50311	0.000501204	up	XP_024633138.1	uncharacterized protein LOC11410404 isoform X2 [Medicago truncatula]
MS.gene00008	3.47104	0.00050941	up	XP_003594610.1	berberine bridge enzyme-like 21 [Medicago truncatula]
MS.gene023605	6.71954	0.000520096	up	XP_003629835.1	probable glutathione S-transferase [Medicago truncatula]
MS.gene01313	4.36226	0.000520802	up	RHN71807.1	putative protein kinase RLK-Pelle-DLSV family [Medicago truncatula]
MS.gene000150	5.45985	0.000523351	up	PNX93638.1	5'-nucleotidase surE-like protein [Trifolium pratense]
MS.gene59443	-9.2935	0.000523675	down	XP_003612133.2	kinesin-like protein KIN-7F [Medicago truncatula]
MS.gene75223	7.3002	0.000523675	up	XP_013466953.1	transcription factor bHLH92 isoform X1 [Medicago truncatula]
MS.gene83778	3.22672	0.000523675	up	ABN08598.1	IMP dehydrogenase/GMP reductase, related [Medicago truncatula]
MS.gene073427	3.20396	0.000525458	up	XP_013463333.1	isoflavone 3'-hydroxylase [Medicago truncatula]
MS.gene034699	7.1859	0.000525965	up	XP_013464525.1	geraniol 8-hydroxylase [Medicago truncatula]
MS.gene94198	6.70455	0.000528208	up	XP_003616715.1	uncharacterized protein LOC11418953 [Medicago truncatula]
MS.gene47590	7.73175	0.000531585	up	AET00273.1	inhibitor of trypsin and hageman factor-like protein [Medicago truncatula]
MS.gene51429	3.06823	0.000533586	up	XP_003594849.1	ABA-responsive protein ABR17 isoform X1 [Medicago truncatula]
MS.gene071463	5.18095	0.0005349	up	XP_013464289.1	G-type lectin S-receptor-like serine/threonine-protein kinase LECRK3 [Medicago truncatula]
MS.gene56211	3.48265	0.000536103	up	XP_003598178.1	hexose carrier protein HEX6 [Medicago truncatula]
MS.gene67534	3.09106	0.000536468	up	XP_003612282.1	lysine histidine transporter-like 8 [Medicago truncatula]
MS.gene87103	-7.53771	0.000536468	down	XP_003623622.1	uncharacterized protein LOC11427259 [Medicago truncatula]
MS.gene51766	-7.53771	0.000536468	down	XP_003623622.1	uncharacterized protein LOC11427259 [Medicago truncatula]
MS.gene026131	6.8057	0.000540568	up	XP_013466953.1	transcription factor bHLH92 isoform X1 [Medicago truncatula]
MS.gene024673	6.89834	0.000545151	up	XP_003611009.1	transcription factor TRY [Medicago truncatula]
MS.gene48541	4.36411	0.000545716	up	RHN44458.1	putative protein kinase RLK-Pelle-CrRLK1L-1 family [Medicago truncatula]
MS.gene039215	-7.76187	0.000547356	down	XP_013464384.1	interactor of constitutive active ROPs 4 [Medicago truncatula]
MS.gene045965	3.65593	0.000548619	up	XP_013452693.1	uncharacterized protein LOC25497319 [Medicago truncatula]
MS.gene22597	5.47262	0.000550059	up	XP_003611169.2	phospholipase D beta 1 [Medicago truncatula]
MS.gene018004	-3.2492	0.000552243	down	XP_003625279.1	homeobox-leucine zipper protein HOX11 [Medicago truncatula]
MS.gene066512	5.73139	0.000552243	up	AMP17769.1	multidrug and toxin extrusion 66 [Medicago truncatula]
MS.gene049237	7.27531	0.000555428	up	AES72938.1	DUF630 family protein [Medicago truncatula]
MS.gene49902	-2.54868	0.000555428	down	AEV52291.2	Y2K4 dehydrin variant G2, partial [Medicago sativa]
MS.gene036424	5.21449	0.00055576	up	XP_003590974.1	DNA-directed RNA polymerase III subunit RPC4 [Medicago truncatula]
MS.gene31061	7.27795	0.00056036	up	XP_003597482.1	beta-glucosidase 12 isoform X1 [Medicago truncatula]
MS.gene55469	4.75415	0.000567949	up	XP_013451392.1	lysine histidine transporter 1 [Medicago truncatula]
MS.gene59447	-4.2012	0.000572526	down	XP_003599919.1	glutamyl-tRNA(Gln) amidotransferase subunit A, chloroplastic/mitochondrial [Medicago truncatula]
MS.gene96150	7.58044	0.000589163	up	XP_013466815.1	isoliquiritigenin 2'-O-methyltransferase [Medicago truncatula]
MS.gene22583	5.91295	0.00059366	up	RHN53668.1	putative cucumisin [Medicago truncatula]
MS.gene037275	2.76483	0.000599511	up	XP_013470327.1	uncharacterized protein LOC25485619 isoform X1 [Medicago truncatula]
MS.gene58691	3.52618	0.00060341	up	XP_003594889.2	calmodulin-binding protein 25 [Medicago truncatula]
MS.gene57465	3.52618	0.00060341	up	XP_003594889.2	calmodulin-binding protein 25 [Medicago truncatula]
MS.gene33897	7.2619	0.000606811	up	XP_013466274.1	LEAF RUST 10 DISEASE-RESISTANCE LOCUS RECEPTOR-LIKE PROTEIN KINASE-like 2.4 [Medicago truncatula]
MS.gene052655	3.48805	0.000607481	up	AES98673.1	hypothetical protein MTR_5g071410 [Medicago truncatula]
MS.gene017173	6.89496	0.000610281	up	XP_003617522.2	60S ribosomal export protein NMD3 [Medicago truncatula]
MS.gene71856	6.81317	0.000610281	up	XP_013470209.1	cytochrome P450 CYP73A100 [Medicago truncatula]
MS.gene034452	4.00789	0.000614581	up	XP_003596825.2	glucan endo-1,3-beta-glucosidase 14 [Medicago truncatula]
MS.gene013111	8.2799	0.000620624	up	RHN70158.1	putative purine permease, plant [Medicago truncatula]
MS.gene22021	4.67679	0.000622548	up	XP_003599928.1	spermidine hydroxycinnamoyl transferase [Medicago truncatula]
MS.gene038386	2.98355	0.000625797	up	XP_003617481.1	septum-promoting GTP-binding protein 1 [Medicago truncatula]
MS.gene70480	7.23678	0.000626966	up	XP_003601491.1	heavy metal-associated isoprenylated plant protein 46 [Medicago truncatula]
MS.gene59405	6.08923	0.000631376	up	AES95024.1	transmembrane protein, putative [Medicago truncatula]
MS.gene42537	9.11958	0.00064169	up	XP_003625136.1	heat stress transcription factor B-3 [Medicago truncatula]
MS.gene04659	7.92952	0.000643353	up	XP_003625315.1	dirigent protein 2 [Medicago truncatula]
MS.gene24453	5.89062	0.000644267	up	ABD33275.2	progesterone 5-beta-reductase, putative [Medicago truncatula]
MS.gene067916	3.62268	0.000644613	up	XP_024627753.1	uncharacterized protein LOC112417093 [Medicago truncatula]
MS.gene025170	3.21545	0.000652379	up	XP_013463466.1	mitogen-activated protein kinase kinase 2 [Medicago truncatula]
MS.gene029904	7.63811	0.000656216	up	XP_013468293.1	exocyst complex component EXO70H1 [Medicago truncatula]
MS.gene36458	6.32495	0.000656409	up	RHN62838.1	putative stress up-regulated Nod 19 [Medicago truncatula]
MS.gene95936	7.96012	0.000661422	up	XP_013442779.1	G-type lectin S-receptor-like serine/threonine-protein kinase At4g27290 isoform X1 [Medicago truncatula]
MS.gene27212	4.74327	0.000661501	up	XP_003629183.2	protein STRICTOSIDINE SYNTHASE-LIKE 6 [Medicago truncatula]
MS.gene25709	7.62212	0.000663726	up	XP_003601491.1	heavy metal-associated isoprenylated plant protein 46 [Medicago truncatula]
MS.gene24011	8.87319	0.000668136	up	XP_013468408.1	uncharacterized protein LOC25484186 [Medicago truncatula]
MS.gene24552	7.4087	0.000668675	up	XP_003588870.1	protein LURP-one-related 10 [Medicago truncatula]
MS.gene65889	3.44962	0.00067611	up	AES68992.1	S-locus lectin kinase family protein [Medicago truncatula]
MS.gene073868	7.78178	0.000676779	up	GAU25277.1	hypothetical protein TSUD_17900 [Trifolium subterraneum]
MS.gene042700	4.15147	0.000682442	up	XP_013452693.1	uncharacterized protein LOC25497319 [Medicago truncatula]
MS.gene34593	3.23717	0.000682832	up	XP_003605865.1	cytokinin dehydrogenase 6 [Medicago truncatula]
MS.gene37174	4.24226	0.000685692	up	XP_013451153.2	probable serine/threonine-protein kinase WNK4 [Medicago truncatula]
MS.gene65344	2.50262	0.000688605	up	XP_003612402.1	protein PIN-LIKES 7 [Medicago truncatula]
MS.gene002523	3.78747	0.00068911	up	XP_003593681.1	probable leucine-rich repeat receptor-like protein kinase At5g49770 [Medicago truncatula]
MS.gene019615	6.33291	0.000706627	up	XP_013464183.1	protein GAMETE EXPRESSED 1 [Medicago truncatula]
MS.gene019382	8.91105	0.000712175	up	XP_003627672.1	cytochrome P450 704C1 isoform X1 [Medicago truncatula]
MS.gene069903	4.68534	0.000713492	up	XP_003597638.2	probable LRR receptor-like serine/threonine-protein kinase At1g05700 isoform X1 [Medicago truncatula]
MS.gene93195	6.18813	0.000714422	up	XP_012570621.1	uncharacterized protein LOC101514585 [Cicer arietinum]
MS.gene002329	4.50391	0.00071494	up	XP_003593415.2	G-type lectin S-receptor-like serine/threonine-protein kinase B120 [Medicago truncatula]
MS.gene78125	4.16997	0.000714945	up	XP_003606257.1	arogenate dehydratase 3, chloroplastic [Medicago truncatula]
MS.gene055154	5.43629	0.000720289	up	XP_003623171.2	probable glutathione S-transferase [Medicago truncatula]
MS.gene43598	6.16295	0.00072212	up	AES64094.2	ABC transporter B family protein [Medicago truncatula]
MS.gene31430	6.67034	0.000727987	up	XP_013465154.1	uncharacterized protein LOC25487703 [Medicago truncatula]
MS.gene066991	3.43436	0.000728444	up	XP_013466263.2	rust resistance kinase Lr10 isoform X1 [Medicago truncatula]
MS.gene66606	7.89448	0.000728444	up	XP_024636302.1	DEAD-box ATP-dependent RNA helicase 38 [Medicago truncatula]
MS.gene52948	2.19225	0.000734459	up	XP_013468731.1	transcription factor MYB13 [Medicago truncatula]
MS.gene22068	7.68122	0.000737269	up	XP_003599884.2	receptor-like protein EIX2 [Medicago truncatula]
MS.gene75099	-7.8789	0.000737269	down	AES77161.2	transmembrane protein, putative [Medicago truncatula]
MS.gene53986	2.49941	0.00074323	up	XP_003615703.2	internal alternative NAD(P)H-ubiquinone oxidoreductase A2, mitochondrial [Medicago truncatula]
MS.gene90220	3.05368	0.00074396	up	XP_003608392.1	nicotinamidase 1 [Medicago truncatula]
MS.gene40029	7.45475	0.000744483	up	XP_017433982.1	PREDICTED: 3-isopropylmalate dehydratase large subunit-like isoform X2 [Vigna angularis]
MS.gene055148	3.73109	0.000745163	up	XP_003623196.1	probable glutathione S-transferase [Medicago truncatula]
MS.gene74970	-6.71706	0.000745163	down	KEH44316.1	T1.3 protein [Medicago truncatula]
MS.gene62417	5.05704	0.00075007	up	XP_003609303.1	peroxidase 25 [Medicago truncatula]
MS.gene043999	2.46896	0.00075007	up	XP_003589248.1	uncharacterized protein LOC11417205 [Medicago truncatula]
MS.gene24359	2.46896	0.00075007	up	XP_003589248.1	uncharacterized protein LOC11417205 [Medicago truncatula]
MS.gene061462	3.8441	0.000752106	up	XP_003620577.2	E3 ubiquitin-protein ligase ATL42 [Medicago truncatula]
MS.gene06490	4.66091	0.000752106	up	XP_003602469.2	protein ACTIVITY OF BC1 COMPLEX KINASE 8, chloroplastic [Medicago truncatula]
MS.gene024880	6.00249	0.000752106	up	AES93667.1	S-locus lectin kinase family protein [Medicago truncatula]
MS.gene046743	7.87719	0.000755408	up	KEH40344.1	wall-associated receptor kinase-like protein [Medicago truncatula]
MS.gene023779	5.29112	0.000764514	up	XP_003615455.1	cysteine-rich receptor-like protein kinase 10 [Medicago truncatula]
MS.gene51034	2.9714	0.000764944	up	XP_003608979.2	protein NRT1/ PTR FAMILY 2.9 [Medicago truncatula]
MS.gene039559	7.6511	0.000768565	up	XP_013458943.1	WAT1-related protein At5g07050 [Medicago truncatula]
MS.gene015795	7.3452	0.00077641	up	XP_024627814.1	uncharacterized protein LOC112417115 [Medicago truncatula]
MS.gene063311	4.46325	0.000779142	up	XP_013453185.1	receptor-like protein kinase HSL1 isoform X1 [Medicago truncatula]
MS.gene025734	6.24982	0.000782664	up	XP_003611169.2	phospholipase D beta 1 [Medicago truncatula]
MS.gene006133	6.36705	0.000782664	up	PNX96243.1	peroxidase 12-like protein [Trifolium pratense]
MS.gene006132	6.36705	0.000782664	up	PNX96243.1	peroxidase 12-like protein [Trifolium pratense]
MS.gene61089	6.36705	0.000782664	up	PNX96243.1	peroxidase 12-like protein [Trifolium pratense]
MS.gene048133	2.66145	0.00078398	up	XP_003604857.1	uncharacterized protein LOC11413079 [Medicago truncatula]
MS.gene02350	8.74493	0.000790169	up	XP_013462876.1	stigma-specific STIG1-like protein 1 [Medicago truncatula]
MS.gene061489	3.45856	0.000793502	up	RHN52986.1	putative winged helix-turn-helix DNA-binding domain, toll-like receptor [Medicago truncatula]
MS.gene79245	-2.96353	0.00079353	down	XP_003602011.1	formin-like protein 5 [Medicago truncatula]
MS.gene56210	6.78408	0.000795669	up	XP_003598177.1	eugenol synthase 1 [Medicago truncatula]
MS.gene058404	3.9033	0.000799098	up	XP_003598212.1	probable trehalose-phosphate phosphatase F [Medicago truncatula]
MS.gene012133	-5.05775	0.000802477	down	XP_028787780.1	metal transporter Nramp5-like [Prosopis alba]
MS.gene044126	2.94873	0.000802477	up	RHN68876.1	putative cyanohydrin beta-glucosyltransferase [Medicago truncatula]
MS.gene047722	7.17566	0.000802477	up	XP_003611886.1	cytochrome P450 71D8 [Medicago truncatula]
MS.gene010442	7.17566	0.000802477	up	XP_003611886.1	cytochrome P450 71D8 [Medicago truncatula]
MS.gene052709	-3.36764	0.000803037	down	XP_003627196.1	linoleate 9S-lipoxygenase [Medicago truncatula]
MS.gene49610	3.27248	0.000805133	up	XP_003613544.1	thioredoxin H2 [Medicago truncatula]
MS.gene43083	2.38158	0.000806395	up	XP_013464916.1	arogenate dehydratase/prephenate dehydratase 6, chloroplastic [Medicago truncatula]
MS.gene034308	-3.76804	0.000808113	down	XP_003604121.1	beta-amyrin synthase [Medicago truncatula]
MS.gene78135	5.89641	0.000815064	up	XP_003606284.1	GABA transporter 1 [Medicago truncatula]
MS.gene54435	6.55766	0.000826358	up	KEH21560.1	PPR domain protein [Medicago truncatula]
MS.gene32940	5.3338	0.0008286	up	XP_003603061.2	uncharacterized acetyltransferase At3g50280 [Medicago truncatula]
MS.gene50451	4.29791	0.000841537	up	XP_003625199.1	transcription factor bHLH130 [Medicago truncatula]
MS.gene070784	7.15489	0.000842865	up	XP_013443374.2	glutamate receptor 2.8 isoform X1 [Medicago truncatula]
MS.gene20086	7.15489	0.000842865	up	XP_013443374.2	glutamate receptor 2.8 isoform X1 [Medicago truncatula]
MS.gene08520	-3.11711	0.000844306	down	XP_013444547.1	granule-bound starch synthase 1, chloroplastic/amyloplastic [Medicago truncatula]
MS.gene069582	-5.02176	0.000846148	down	XP_013447186.1	endoglucanase 6 [Medicago truncatula]
MS.gene33531	4.51075	0.000847809	up	XP_024638386.1	LOW QUALITY PROTEIN: glucose-6-phosphate/phosphate translocator 2, chloroplastic-like [Medicago truncatula]
MS.gene050700	3.1149	0.000853798	up	XP_003626614.1	anthranilate N-methyltransferase [Medicago truncatula]
MS.gene03625	3.67816	0.000856916	up	KEH33409.1	ABC transporter A family protein [Medicago truncatula]
MS.gene76263	7.42525	0.000860382	up	RHN82474.1	putative major facilitator superfamily domain-containing protein [Medicago truncatula]
MS.gene31967	8.01285	0.000862816	up	XP_013457028.1	uncharacterized protein LOC25493154 [Medicago truncatula]
MS.gene049483	5.5231	0.000864224	up	XP_013460384.1	cationic peroxidase 1 [Medicago truncatula]
MS.gene005861	4.79598	0.000867456	up	XP_003591779.1	uncharacterized protein LOC11415194 [Medicago truncatula]
MS.gene016098	3.64514	0.000868869	up	XP_003588828.1	probable WRKY transcription factor 40 [Medicago truncatula]
MS.gene41146	-7.44468	0.000869356	down	XP_003606690.1	uncharacterized protein C24B11.05 [Medicago truncatula]
MS.gene026399	-4.17779	0.000870722	down	XP_003618448.1	kunitz-type trypsin inhibitor-like 1 protein [Medicago truncatula]
MS.gene021954	2.63625	0.000872587	up	XP_013462046.2	class V chitinase [Medicago truncatula]
MS.gene76712	-2.67143	0.000878162	down	RHN56550.1	putative nucleotide-binding alpha-beta plait domain-containing protein [Medicago truncatula]
MS.gene039792	7.74639	0.000882099	up	XP_003598700.3	uncharacterized protein LOC11409005 [Medicago truncatula]
MS.gene48829	-2.56776	0.000886913	down	RHN59411.1	putative plant lipid transfer protein/Par allergen [Medicago truncatula]
MS.gene005195	2.79948	0.000890035	up	XP_003591056.1	phosphoglycerate mutase-like protein AT74 [Medicago truncatula]
MS.gene44962	4.84705	0.000890035	up	KEH20488.1	methylesterase [Medicago truncatula]
MS.gene072324	3.4729	0.000891812	up	XP_013449630.1	probable galactinol--sucrose galactosyltransferase 2 [Medicago truncatula]
MS.gene46045	5.18984	0.000891812	up	XP_003623208.1	probable glutathione S-transferase [Medicago truncatula]
MS.gene39449	7.48345	0.00090279	up	XP_013457050.1	heat stress transcription factor B-2a [Medicago truncatula]
MS.gene072378	4.74	0.000906206	up	XP_003625219.2	bZIP transcription factor TGA10 isoform X2 [Medicago truncatula]
MS.gene68775	3.98811	0.000906382	up	XP_012571439.1	codeine O-demethylase-like [Cicer arietinum]
MS.gene22813	-8.32736	0.000908366	down	XP_003626548.1	tubulin gamma-1 chain [Medicago truncatula]
MS.gene072577	-3.20427	0.000908366	down	XP_024627194.1	GDSL esterase/lipase At1g09390 [Medicago truncatula]
MS.gene043232	-7.54834	0.000908366	down	XP_003621217.1	gibberellin-regulated protein 4 [Medicago truncatula]
MS.gene28905	-7.06898	0.000909358	down	XP_003629209.2	conserved oligomeric Golgi complex subunit 8 [Medicago truncatula]
MS.gene93598	3.22054	0.000923815	up	AES77924.2	anaphase promoting complex subunit 2 [Medicago truncatula]
MS.gene67015	6.0439	0.000923824	up	XP_013451626.1	MLO-like protein 6 [Medicago truncatula]
MS.gene55092	6.55952	0.000923827	up	XP_003595112.1	plant intracellular Ras-group-related LRR protein 6 [Medicago truncatula]
MS.gene54139	2.76701	0.000923827	up	RHN74551.1	putative oxoglutarate/iron-dependent dioxygenase, non-heme dioxygenase domain-containing protein [Medicago truncatula]
MS.gene036224	-8.12914	0.000925968	down	XP_003590649.1	chloroplast stem-loop binding protein of 41 kDa a, chloroplastic [Medicago truncatula]
MS.gene61650	7.4679	0.000927121	up	XP_013455729.1	E3 ubiquitin-protein ligase PUB24 [Medicago truncatula]
MS.gene43433	2.7042	0.000927121	up	RHN65115.1	putative CRAL-TRIO lipid binding domain, CRAL/TRIO domain-containing protein [Medicago truncatula]
MS.gene70525	2.26556	0.00092926	up	XP_013461119.1	B2 protein [Medicago truncatula]
MS.gene57518	5.88359	0.000930363	up	XP_013444914.1	BON1-associated protein 2 [Medicago truncatula]
MS.gene63508	2.38983	0.000930363	up	XP_003600771.1	uncharacterized protein LOC11411250 [Medicago truncatula]
MS.gene003897	8.36452	0.000933122	up	XP_013456264.1	cyanogenic beta-glucosidase [Medicago truncatula]
MS.gene83516	-7.94867	0.000936631	down	XP_013465635.1	ribulose bisphosphate carboxylase/oxygenase activase, chloroplastic isoform X1 [Medicago truncatula]
MS.gene08691	-7.27526	0.000937967	down	XP_003606367.1	cytokinin riboside 5'-monophosphate phosphoribohydrolase LOG1 [Medicago truncatula]
MS.gene060282	2.46323	0.000954081	up	XP_013469995.1	leucine-rich repeat protein 2 [Medicago truncatula]
MS.gene37288	8.05863	0.000962631	up	XP_024633540.1	uncharacterized protein LOC25483509 [Medicago truncatula]
MS.gene38732	5.23328	0.000970956	up	XP_003603014.1	patatin-like protein 2 [Medicago truncatula]
MS.gene27111	6.05126	0.000971938	up	PNY12007.1	12-oxophytodienoate reductase-like protein [Trifolium pratense]
MS.gene008794	-3.12256	0.000976368	down	XP_013446222.1	NADPH-dependent aldo-keto reductase, chloroplastic [Medicago truncatula]
MS.gene017192	4.33124	0.000976368	up	AEL29573.1	geranyl-diphosphate synthase [Medicago sativa]
MS.gene42938	9.57779	0.000986245	up	XP_024633323.1	macrodontain-1 [Medicago truncatula]
MS.gene42937	9.57779	0.000986245	up	XP_024633323.1	macrodontain-1 [Medicago truncatula]
MS.gene055139	3.38969	0.000989105	up	XP_003623208.1	probable glutathione S-transferase [Medicago truncatula]
MS.gene27592	3.48594	0.000989299	up	XP_003623781.1	geraniol 8-hydroxylase [Medicago truncatula]
MS.gene79107	7.57427	0.000989826	up	XP_013455015.1	suppressor of disruption of TFIIS [Medicago truncatula]
MS.gene60362	-5.94881	0.00100364	down	AFK43639.1	unknown [Medicago truncatula]
MS.gene072707	6.76534	0.00100624	up	XP_003625953.1	uncharacterized protein LOC11420990 isoform X1 [Medicago truncatula]
MS.gene95779	3.82386	0.00101343	up	KEH43841.1	homocysteine S-methyltransferase-like protein [Medicago truncatula]
MS.gene66956	-3.58886	0.00102653	down	RHN50825.1	putative xyloglucan:xyloglucosyl transferase [Medicago truncatula]
MS.gene047981	8.03629	0.00102653	up	XP_003594608.1	berberine bridge enzyme-like 8 [Medicago truncatula]
MS.gene029615	8.05982	0.00102863	up	PNY02767.1	methylthioribose kinase [Trifolium pratense]
MS.gene007421	4.14266	0.00103083	up	RHN48492.1	putative phenylalanine ammonia-lyase [Medicago truncatula]
MS.gene51124	4.03145	0.00103253	up	XP_003616753.1	probable leucine-rich repeat receptor-like serine/threonine-protein kinase At3g14840 [Medicago truncatula]
MS.gene018738	3.54013	0.00103301	up	XP_013449846.1	cytochrome P450 94A1 [Medicago truncatula]
MS.gene039080	4.72975	0.00103892	up	XP_003596151.2	transcription factor JUNGBRUNNEN 1 [Medicago truncatula]
MS.gene048767	7.78728	0.00103892	up	XP_013447004.1	general transcription factor IIE subunit 2 [Medicago truncatula]
MS.gene47982	8.1519	0.00103892	up	RHN42853.1	putative ricin B, lectin domain, glycoside hydrolase, family 27, glycosyl hydrolase, all-beta [Medicago truncatula]
MS.gene042196	-7.25136	0.00106193	down	XP_003610423.1	uncharacterized protein LOC11437577 [Medicago truncatula]
MS.gene053578	3.36717	0.00106612	up	XP_003608392.1	nicotinamidase 1 [Medicago truncatula]
MS.gene042844	2.35402	0.00106889	up	XP_003619786.1	receptor-like protein kinase 5 [Medicago truncatula]
MS.gene55267	2.71365	0.00107755	up	XP_003613857.2	methyltransferase-like protein 7A [Medicago truncatula]
MS.gene003905	8.00726	0.00107755	up	XP_013456263.1	cyanogenic beta-glucosidase [Medicago truncatula]
MS.gene055234	3.27584	0.00108312	up	XP_013448911.1	L-type lectin-domain containing receptor kinase IV.1 [Medicago truncatula]
MS.gene058848	-5.28678	0.00108312	down	AET04269.2	cellulose synthase-like protein [Medicago truncatula]
MS.gene028335	6.18603	0.00108535	up	XP_013457318.1	uncharacterized protein LOC25493378 [Medicago truncatula]
MS.gene009390	7.32508	0.00108556	up	XP_024635845.1	G-type lectin S-receptor-like serine/threonine-protein kinase At4g27290 isoform X1 [Medicago truncatula]
MS.gene48184	5.59082	0.0010874	up	RHN50986.1	putative Extensin domain-containing protein [Medicago truncatula]
MS.gene27194	7.77184	0.00108994	up	KEH36912.1	STIG1-like protein [Medicago truncatula]
MS.gene014256	-7.30033	0.00109097	down	XP_003603974.2	pentatricopeptide repeat-containing protein At4g21065 [Medicago truncatula]
MS.gene037328	-7.04853	0.00110285	down	XP_002306857.2	protein LIGHT-DEPENDENT SHORT HYPOCOTYLS 4 [Populus trichocarpa]
MS.gene65608	8.88245	0.00111374	up	XP_013445957.1	protein SRG1 isoform X1 [Medicago truncatula]
MS.gene035614	-3.08675	0.00111374	down	AII73574.1	cellulose synthase 7-A [Medicago sativa]
MS.gene021874	6.76751	0.00111572	up	RHN44379.1	putative UDP-glucuronosyl/UDP-glucosyltransferase [Medicago truncatula]
MS.gene58945	5.10379	0.00112197	up	XP_003609582.1	CASP-like protein 1D2 [Medicago truncatula]
MS.gene036535	5.10379	0.00112197	up	XP_003609582.1	CASP-like protein 1D2 [Medicago truncatula]
MS.gene041511	5.10379	0.00112197	up	XP_003609582.1	CASP-like protein 1D2 [Medicago truncatula]
MS.gene030829	3.79768	0.00112197	up	XP_013446783.2	zeatin O-glucosyltransferase [Medicago truncatula]
MS.gene061798	3.79768	0.00112197	up	XP_013446783.2	zeatin O-glucosyltransferase [Medicago truncatula]
MS.gene004682	3.91723	0.00112197	up	RHN80197.1	putative nepenthesin [Medicago truncatula]
MS.gene43617	5.22263	0.00112268	up	XP_013462645.1	uncharacterized protein LOC25486039 [Medicago truncatula]
MS.gene002672	5.22263	0.00112268	up	XP_013462645.1	uncharacterized protein LOC25486039 [Medicago truncatula]
MS.gene054024	7.60774	0.0011242	up	XP_013466274.1	LEAF RUST 10 DISEASE-RESISTANCE LOCUS RECEPTOR-LIKE PROTEIN KINASE-like 2.4 [Medicago truncatula]
MS.gene33803	5.1614	0.0011242	up	XP_013457028.1	uncharacterized protein LOC25493154 [Medicago truncatula]
MS.gene76569	-3.37518	0.0011277	down	XP_003597642.1	transcription factor bHLH87 [Medicago truncatula]
MS.gene001455	7.43694	0.00114532	up	XP_003613366.2	uncharacterized protein LOC11414364 [Medicago truncatula]
MS.gene41850	4.08545	0.00114751	up	XP_003624798.1	dihydrofolate reductase [Medicago truncatula]
MS.gene92812	7.87419	0.0011518	up	XP_003623719.1	vestitone reductase [Medicago truncatula]
MS.gene98874	3.77477	0.0011518	up	XP_003616753.1	probable leucine-rich repeat receptor-like serine/threonine-protein kinase At3g14840 [Medicago truncatula]
MS.gene46131	3.55509	0.00115874	up	XP_013448929.1	L-type lectin-domain containing receptor kinase IV.1 [Medicago truncatula]
MS.gene057014	3.97043	0.00115919	up	XP_024632592.1	beta-fructofuranosidase, cell wall isozyme [Medicago truncatula]
MS.gene000943	3.06612	0.00116118	up	KEH21015.1	SUMO-activating enzyme 1A transcript protein [Medicago truncatula]
MS.gene030313	8.67625	0.00116338	up	XP_013453219.1	probable LRR receptor-like serine/threonine-protein kinase At4g29180 isoform X1 [Medicago truncatula]
MS.gene54086	2.87402	0.00117591	up	KEH39790.1	GGL domain protein [Medicago truncatula]
MS.gene009119	2.92037	0.00117863	up	XP_024627803.1	aldehyde dehydrogenase family 2 member B7, mitochondrial [Medicago truncatula]
MS.gene79275	7.3686	0.00118364	up	XP_013468495.1	ethylene-responsive transcription factor 1B [Medicago truncatula]
MS.gene08136	-7.02805	0.00118851	down	AES80930.2	polyribonucleotide nucleotidyltransferase [Medicago truncatula]
MS.gene070564	8.23333	0.00120805	up	XP_003613754.1	glutathione S-transferase U9 [Medicago truncatula]
MS.gene29965	5.81109	0.00121352	up	XP_003630911.1	protein PLANT CADMIUM RESISTANCE 2 [Medicago truncatula]
MS.gene72895	7.16522	0.00121352	up	XP_003612691.1	disease resistance protein RPM1 isoform X1 [Medicago truncatula]
MS.gene97376	5.47328	0.00121884	up	KYP44147.1	F-box protein At3g54460 family [Cajanus cajan]
MS.gene72372	6.19526	0.00122157	up	XP_013457577.1	potassium transporter 5 [Medicago truncatula]
MS.gene64441	4.37605	0.00123391	up	XP_003595279.1	serine/threonine-protein kinase RIPK [Medicago truncatula]
MS.gene039797	5.23424	0.00123522	up	XP_013459009.2	uncharacterized protein LOC11412687 [Medicago truncatula]
MS.gene027068	3.14001	0.00123856	up	CAA65500.1	protein kinase [Medicago sativa]
MS.gene016793	6.67546	0.00124886	up	XP_003616990.1	receptor-like protein 7 [Medicago truncatula]
MS.gene04663	7.48245	0.00125072	up	XP_003625319.1	dirigent protein 22 [Medicago truncatula]
MS.gene011884	4.67371	0.00127363	up	KEH20488.1	methylesterase [Medicago truncatula]
MS.gene042053	-3.96537	0.00130162	down	RHN65147.1	putative 2-C-methyl-D-erythritol 4-phosphate cytidylyltransferase [Medicago truncatula]
MS.gene94821	-6.97873	0.00130816	down	XP_013468413.1	uncharacterized protein LOC25484190 [Medicago truncatula]
MS.gene065366	2.93451	0.00132108	up	XP_003625495.1	cation/H(+) antiporter 20 [Medicago truncatula]
MS.gene057221	5.81165	0.00132813	up	AES76291.1	hypothetical protein MTR_6g075040 [Medicago truncatula]
MS.gene85624	7.45064	0.00133385	up	XP_024631492.1	putative transcription factor bHLH041 isoform X1 [Medicago truncatula]
MS.gene066013	6.15004	0.00133492	up	XP_003590795.1	glu S.griseus protease inhibitor [Medicago truncatula]
MS.gene028102	3.83669	0.00133621	up	AGQ42774.1	mitochondrial alternative oxidase 1 [Medicago sativa]
MS.gene73567	4.75135	0.00134509	up	RHN52765.1	putative glycerophosphodiester phosphodiesterase, protein kinase RLK-Pelle-LRK10L-2 family [Medicago truncatula]
MS.gene27308	4.44641	0.00134744	up	XP_013466113.1	sugar transporter ERD6-like 6 [Medicago truncatula]
MS.gene059793	-2.29538	0.00134959	down	RHN75077.1	putative cupredoxin [Medicago truncatula]
MS.gene010583	4.01333	0.00135393	up	ABB02162.1	ferulate 5-hydroxylase [Medicago sativa]
MS.gene44633	4.15793	0.00136089	up	RHN44407.1	putative isoflavone-7-O-beta-glucoside 6'-O-malonyltransferase [Medicago truncatula]
MS.gene025155	6.46156	0.00136117	up	AES65502.2	AGC kinase [Medicago truncatula]
MS.gene75572	2.99919	0.00137421	up	XP_003601829.1	uncharacterized protein LOC11440407 [Medicago truncatula]
MS.gene33443	6.18836	0.00138397	up	XP_003604540.2	disease resistance-like protein DSC1 isoform X1 [Medicago truncatula]
MS.gene019951	5.17094	0.00141963	up	XP_013451626.1	MLO-like protein 6 [Medicago truncatula]
MS.gene019494	7.09336	0.00142668	up	XP_013444919.1	uncharacterized protein LOC25502311 [Medicago truncatula]
MS.gene89939	6.48267	0.00142668	up	XP_013459326.1	flavonoid 3',5'-hydroxylase 1 [Medicago truncatula]
MS.gene63502	3.13702	0.00143217	up	XP_003600760.1	wall-associated receptor kinase-like 20 [Medicago truncatula]
MS.gene06976	-4.0903	0.00143674	down	XP_003625911.1	translocator protein homolog [Medicago truncatula]
MS.gene025229	4.59948	0.00145662	up	XP_003595279.1	serine/threonine-protein kinase RIPK [Medicago truncatula]
MS.gene77580	7.79361	0.00146042	up	XP_003601758.1	nuclear transport factor 2A [Medicago truncatula]
MS.gene063355	7.97251	0.00147241	up	AAM18948.1	nodule-specific glycine-rich protein 3 [Medicago sativa]
MS.gene40433	8.24524	0.00147914	up	XP_003620328.1	uncharacterized protein At4g15970 [Medicago truncatula]
MS.gene94683	-7.07746	0.00147914	down	XP_013449167.2	protein trichome birefringence-like 3 [Medicago truncatula]
MS.gene95242	-5.26448	0.00148395	down	AES73319.1	HXXXD-type acyl-transferase family protein [Medicago truncatula]
MS.gene56190	7.00595	0.00148515	up	PNY16524.1	putative TIR-NBS-LRR resistance protein [Trifolium pratense]
MS.gene00865	4.35095	0.00150276	up	XP_013462760.1	protein trichome birefringence-like 10 isoform X2 [Medicago truncatula]
MS.gene025746	4.29145	0.00150276	up	RHN53668.1	putative cucumisin [Medicago truncatula]
MS.gene068592	-5.86153	0.00150839	down	XP_003613025.1	7-deoxyloganetic acid glucosyltransferase isoform X1 [Medicago truncatula]
MS.gene87819	3.27609	0.0015174	up	XP_003627669.2	cytochrome P450 704C1 [Medicago truncatula]
MS.gene82222	-4.23483	0.00152049	down	XP_003605266.1	non-specific lipid-transfer protein isoform X2 [Medicago truncatula]
MS.gene60910	4.66705	0.00153112	up	XP_028762943.1	uncharacterized protein LOC114721277 [Prosopis alba]
MS.gene53612	4.80669	0.00153305	up	XP_013467164.1	ankyrin repeat domain-containing protein 13C-B [Medicago truncatula]
MS.gene32303	8.05599	0.00153656	up	XP_027356119.1	receptor-like serine/threonine-protein kinase SD1-8 [Abrus precatorius]
MS.gene034704	6.74701	0.00153811	up	XP_013464525.1	geraniol 8-hydroxylase [Medicago truncatula]
MS.gene026089	5.53632	0.00153898	up	XP_024631492.1	putative transcription factor bHLH041 isoform X1 [Medicago truncatula]
MS.gene051121	4.7607	0.00153961	up	XP_003627303.1	putative receptor-like protein kinase At1g72540 [Medicago truncatula]
MS.gene53440	3.43194	0.0015411	up	XP_003629782.1	calmodulin-binding receptor kinase CaMRLK [Medicago truncatula]
MS.gene057228	5.00803	0.00154503	up	RVW18326.1	Retrovirus-related Pol polyprotein from transposon TNT 1-94 [Vitis vinifera]
MS.gene021755	7.46942	0.00156051	up	RHN59377.1	putative germin [Medicago truncatula]
MS.gene030357	7.30482	0.00156051	up	XP_013447081.1	pentatricopeptide repeat-containing protein At3g61520, mitochondrial isoform X1 [Medicago truncatula]
MS.gene002333	4.38585	0.00156051	up	RHN71807.1	putative protein kinase RLK-Pelle-DLSV family [Medicago truncatula]
MS.gene76593	4.23189	0.00156187	up	XP_003613795.1	ribonuclease 3 [Medicago truncatula]
MS.gene00231	6.2753	0.00156187	up	XP_003594849.1	ABA-responsive protein ABR17 isoform X1 [Medicago truncatula]
MS.gene056557	-5.86595	0.00156187	down	XP_003628996.1	pectin acetylesterase 8 [Medicago truncatula]
MS.gene038421	5.73645	0.00156838	up	XP_003617547.2	calcium-dependent protein kinase 2 [Medicago truncatula]
MS.gene29611	2.92108	0.00157023	up	XP_003616589.2	glycosyltransferase family 64 protein C4 isoform X1 [Medicago truncatula]
MS.gene48027	3.3645	0.00157053	up	XP_003617373.1	shikimate O-hydroxycinnamoyltransferase [Medicago truncatula]
MS.gene067392	2.65731	0.00158007	up	XP_003612687.1	disease resistance protein RPM1 [Medicago truncatula]
MS.gene016245	6.98559	0.00158018	up	XP_003623719.1	vestitone reductase [Medicago truncatula]
MS.gene018418	4.57935	0.00158115	up	XP_013452293.1	uncharacterized protein LOC25497091 [Medicago truncatula]
MS.gene67422	9.87148	0.00158164	up	XP_003600957.1	UTP--glucose-1-phosphate uridylyltransferase 3, chloroplastic isoform X1 [Medicago truncatula]
MS.gene74095	-3.7171	0.0015848	down	------	------
MS.gene000541	6.82997	0.00158834	up	XP_003627257.2	uncharacterized ATP-dependent helicase C29A10.10c isoform X1 [Medicago truncatula]
MS.gene026588	3.655	0.00159729	up	AES59891.2	receptor-like kinase [Medicago truncatula]
MS.gene061578	-2.48646	0.00163152	down	XP_003600627.1	butyrate--CoA ligase AAE11, peroxisomal [Medicago truncatula]
MS.gene002513	-2.81437	0.00163279	down	XP_003593664.1	auxin response factor 3 [Medicago truncatula]
MS.gene000238	4.9009	0.00163829	up	XP_013464494.1	alpha-amylase/subtilisin inhibitor [Medicago truncatula]
MS.gene31776	7.22271	0.00165465	up	XP_024635032.1	LEAF RUST 10 DISEASE-RESISTANCE LOCUS RECEPTOR-LIKE PROTEIN KINASE-like 2.3 [Medicago truncatula]
MS.gene061777	2.48214	0.00167113	up	CAA52903.1	annexin, partial [Medicago sativa]
MS.gene57291	2.48214	0.00167113	up	CAA52903.1	annexin, partial [Medicago sativa]
MS.gene43930	3.70203	0.00167113	up	XP_024639733.1	UDP-glycosyltransferase 74B1 [Medicago truncatula]
MS.gene91540	3.12625	0.0016845	up	XP_003591056.1	phosphoglycerate mutase-like protein AT74 [Medicago truncatula]
MS.gene040602	9.84515	0.00168859	up	XP_003595973.1	NAC domain-containing protein 21/22 [Medicago truncatula]
MS.gene062322	7.36643	0.00168859	up	KEH44438.1	hypothetical protein MTR_1g115165 [Medicago truncatula]
MS.gene038644	3.55705	0.0017043	up	XP_003628629.1	IAA-amino acid hydrolase ILR1-like 4 [Medicago truncatula]
MS.gene74699	3.48268	0.00171984	up	XP_013451705.1	heat shock cognate 70 kDa protein 2 [Medicago truncatula]
MS.gene017946	7.32567	0.00172495	up	XP_003625199.1	transcription factor bHLH130 [Medicago truncatula]
MS.gene80821	6.95774	0.00172495	up	RHN52774.1	putative CALMODULIN-BINDING PROTEIN60 [Medicago truncatula]
MS.gene30398	5.16739	0.0017333	up	XP_003627303.1	putative receptor-like protein kinase At1g72540 [Medicago truncatula]
MS.gene022769	6.32362	0.0017337	up	XP_013444051.1	non-specific phospholipase C4 [Medicago truncatula]
MS.gene32663	-2.83759	0.00173572	down	XP_013461880.1	kunitz-type elastase inhibitor BrEI [Medicago truncatula]
MS.gene061503	5.37678	0.00173665	up	XP_013441908.1	hydroquinone glucosyltransferase [Medicago truncatula]
MS.gene053637	3.81578	0.00174165	up	AES90515.1	branched-chain amino acid aminotransferase [Medicago truncatula]
MS.gene056233	3.92714	0.00174313	up	XP_003627843.1	NADPH:quinone oxidoreductase [Medicago truncatula]
MS.gene06437	4.70777	0.00175002	up	RHN69901.1	putative aminoacyltransferase, E1 ubiquitin-activating enzyme [Medicago truncatula]
MS.gene020249	-3.25139	0.00176672	down	XP_013444327.1	NDR1/HIN1-like protein 2 [Medicago truncatula]
MS.gene53498	5.59653	0.00177256	up	XP_024628323.1	cationic amino acid transporter 1 [Medicago truncatula]
MS.gene039819	2.86095	0.00177256	up	AES68992.1	S-locus lectin kinase family protein [Medicago truncatula]
MS.gene010835	9.91496	0.00178317	up	RHN45539.1	putative hydroquinone glucosyltransferase [Medicago truncatula]
MS.gene055759	-6.98049	0.00178317	down	KEH39224.1	bZIP family transcription factor [Medicago truncatula]
MS.gene062568	-4.57553	0.00178317	down	XP_024626459.1	uncharacterized protein LOC112416534 [Medicago truncatula]
MS.gene041437	2.85518	0.00178902	up	XP_013458150.1	cysteine-rich receptor-like protein kinase 10 [Medicago truncatula]
MS.gene050070	3.82725	0.001794	up	------	------
MS.gene69234	3.23423	0.00179943	up	AFK47256.1	unknown [Medicago truncatula]
MS.gene21868	5.3739	0.00179943	up	RHN53403.1	putative naringenin-chalcone synthase [Medicago truncatula]
MS.gene059691	2.9417	0.00179943	up	XP_003630068.1	L-ascorbate oxidase [Medicago truncatula]
MS.gene013728	4.67019	0.00179943	up	RHN69505.1	putative protein kinase RLK-Pelle-WAK family [Medicago truncatula]
MS.gene44547	9.88388	0.00179958	up	XP_003592574.2	vacuolar-sorting protein BRO1 [Medicago truncatula]
MS.gene067567	3.81674	0.00180034	up	XP_003607875.1	probable inorganic phosphate transporter 1-9 [Medicago truncatula]
MS.gene005765	7.29432	0.00181133	up	XP_013469281.1	NAC domain-containing protein 53 isoform X2 [Medicago truncatula]
MS.gene62056	6.39416	0.00181133	up	XP_024638386.1	LOW QUALITY PROTEIN: glucose-6-phosphate/phosphate translocator 2, chloroplastic-like [Medicago truncatula]
MS.gene042248	6.39416	0.00181133	up	XP_024638386.1	LOW QUALITY PROTEIN: glucose-6-phosphate/phosphate translocator 2, chloroplastic-like [Medicago truncatula]
MS.gene042249	6.39416	0.00181133	up	XP_024638386.1	LOW QUALITY PROTEIN: glucose-6-phosphate/phosphate translocator 2, chloroplastic-like [Medicago truncatula]
MS.gene006642	7.08068	0.00181653	up	XP_003607521.1	MLO-like protein 12 [Medicago truncatula]
MS.gene99600	-3.59684	0.0018178	down	XP_003614705.1	alpha-xylosidase 1 [Medicago truncatula]
MS.gene40256	3.03557	0.00181803	up	KEH36081.1	glycoside hydrolase family 18 protein [Medicago truncatula]
MS.gene011862	5.98948	0.00181803	up	RHN42223.1	putative P-loop containing nucleoside triphosphate hydrolase, leucine-rich repeat domain, L [Medicago truncatula]
MS.gene68875	-6.93225	0.0018293	down	XP_003610489.2	protein CLMP1 [Medicago truncatula]
MS.gene51448	3.32922	0.00184069	up	XP_013468652.1	cellulose synthase-like protein G2 [Medicago truncatula]
MS.gene044679	2.50766	0.00184519	up	AES68992.1	S-locus lectin kinase family protein [Medicago truncatula]
MS.gene059428	4.32077	0.00184519	up	XP_003607875.1	probable inorganic phosphate transporter 1-9 [Medicago truncatula]
MS.gene006892	4.32077	0.00184519	up	XP_003607875.1	probable inorganic phosphate transporter 1-9 [Medicago truncatula]
MS.gene94265	2.79932	0.00184519	up	XP_003623174.1	probable glutathione S-transferase [Medicago truncatula]
MS.gene073826	6.81265	0.00185756	up	XP_013468294.1	exocyst complex component EXO70H1 [Medicago truncatula]
MS.gene046920	5.86694	0.00185817	up	AES93608.1	cysteine-rich receptor-kinase-like protein [Medicago truncatula]
MS.gene002179	5.76398	0.00188374	up	XP_003593162.1	aminotransferase ALD1, chloroplastic [Medicago truncatula]
MS.gene029158	4.86082	0.00189355	up	XP_024628472.1	aluminum-activated malate transporter 14 isoform X2 [Medicago truncatula]
MS.gene57812	8.02283	0.00189355	up	XP_003620188.1	kunitz trypsin inhibitor 2 [Medicago truncatula]
MS.gene006478	6.20533	0.00189502	up	XP_003607315.1	glucan endo-1,3-beta-glucosidase [Medicago truncatula]
MS.gene53257	-4.21478	0.00192043	down	XP_003629838.2	39S ribosomal protein L46, mitochondrial isoform X2 [Medicago truncatula]
MS.gene72248	4.93543	0.00193926	up	XP_013441908.1	hydroquinone glucosyltransferase [Medicago truncatula]
MS.gene78847	7.90537	0.0019413	up	XP_003598177.1	eugenol synthase 1 [Medicago truncatula]
MS.gene010572	3.10192	0.0019413	up	RHN54265.1	putative EamA domain-containing protein [Medicago truncatula]
MS.gene80505	-4.16309	0.0019413	down	PNY07122.1	replication factor C subunit 3-like protein [Trifolium pratense]
MS.gene00522	7.23562	0.00195417	up	XP_003589041.1	U-box domain-containing protein 30 [Medicago truncatula]
MS.gene019470	3.9267	0.00195923	up	XP_013443656.1	chitinase 2 [Medicago truncatula]
MS.gene73561	6.94765	0.00195923	up	RHN52768.1	putative glycerophosphodiester phosphodiesterase, protein kinase RLK-Pelle-LRK10L-2 family [Medicago truncatula]
MS.gene048621	-2.49854	0.0019661	down	XP_013449740.1	fatty-acid-binding protein 1 [Medicago truncatula]
MS.gene23257	-7.61184	0.00198152	down	XP_003606904.1	uncharacterized protein At1g01500 [Medicago truncatula]
MS.gene052353	4.43142	0.00198304	up	CAN60309.1	hypothetical protein VITISV_015004 [Vitis vinifera]
MS.gene02254	5.45846	0.00198304	up	RHN71757.1	putative reverse transcriptase, RNA-dependent DNA polymerase [Medicago truncatula]
MS.gene055055	4.89643	0.00199717	up	RHN46364.1	putative non-specific serine/threonine protein kinase [Medicago truncatula]
MS.gene044057	7.53953	0.00200501	up	XP_003589168.2	transcription factor ALC [Medicago truncatula]
[truncated: 2,054 more rows]

## Sheet: AMA-P- vs AMA+P-
DEGs between AMA-P- and AMA+P-
Gene_id	Log2FC	Padjust	Regulate	NR_hit-name	NR_description
[truncated: 396 more rows]

## Sheet: AMA-P- vs AMA-P+
DEGs between AMA-P- and AMA-P+
[truncated: 3,020 more rows]

[truncated: 5 more sheets: AMA-P- vs AMA+P+, NMA-P- vs AMA-P-, NMA+P- vs AMA+P-, NMA-P+ vs AMA-P+, NMA+P+ vs AMA+P+]
