# Supplementary material for: Arbuscular mycorrhizal fungus changes alfalfa response to pathogen infection activated by pea aphid infestation
Source: Front Microbiol. 2023 Feb 8;13:1074592. doi: 10.3389/fmicb.2022.1074592 (PMC9945236; doi:10.3389/fmicb.2022.1074592)
Supplement: Supplementary file 8 [file Table_5.XLSX]

## Sheet: Sheet1
Supplementary table 5
Groups	Number of DEGs	GO ID	Term Type	Description	Ratio_in_study	Pvalue	Padjust
NMA-P- vs NMA+P-	6	GO:0010427	MF	abscisic acid binding	6/350	8.6e-07	0.00730469
NMA-P- vs NMA+P-	6	GO:0019840	MF	isoprenoid binding	6/350	1.02e-06	0.00866445
NMA-P- vs NMA+P-	22	GO:0009628	BP	response to abiotic stimulus	22/350	1.2e-06	0.0102013
NMA-P- vs NMA+P-	6	GO:0042562	MF	hormone binding	6/350	1.2e-06	0.0102245
NMA-P- vs NMA+P-	6	GO:0004864	MF	protein phosphatase inhibitor activity	6/350	1.41e-06	0.0120068
NMA-P- vs NMA+P-	6	GO:0019212	MF	phosphatase inhibitor activity	6/350	1.41e-06	0.0120068
NMA-P- vs NMA+P-	6	GO:0043178	MF	alcohol binding	6/350	3.06e-06	0.0260226
NMA-P- vs NMA+P-	7	GO:0033293	MF	monocarboxylic acid binding	7/350	3.63e-06	0.0308782
NMA-P- vs NMA-P+	5	GO:0033770	MF	2-hydroxyisoflavanone synthase activity	5/1524	2.49e-08	0.000211906
NMA-P- vs NMA-P+	15	GO:0033808	MF	6'-deoxychalcone synthase activity	15/1524	5.47e-08	0.000464659
NMA-P- vs NMA-P+	8	GO:0033773	MF	isoflavone 2'-hydroxylase activity	8/1524	7.71e-08	0.000654902
NMA-P- vs NMA-P+	22	GO:0009715	BP	chalcone biosynthetic process	22/1524	8.23e-08	0.000699025
NMA-P- vs NMA-P+	22	GO:0009714	BP	chalcone metabolic process	22/1524	8.23e-08	0.000699025
NMA-P- vs NMA-P+	22	GO:0010427	MF	abscisic acid binding	22/1524	1.5e-07	0.00127826
NMA-P- vs NMA-P+	8	GO:0070330	MF	aromatase activity	8/1524	1.68e-07	0.0014264
NMA-P- vs NMA-P+	22	GO:0043178	MF	alcohol binding	22/1524	1.75e-07	0.00149073
NMA-P- vs NMA-P+	20	GO:0042430	BP	indole-containing compound metabolic process	20/1524	1.83e-07	0.00155727
NMA-P- vs NMA-P+	22	GO:0019840	MF	isoprenoid binding	22/1524	2.02e-07	0.00172029
NMA-P- vs NMA-P+	26	GO:0016210	MF	naringenin-chalcone synthase activity	26/1524	2.4e-07	0.00203997
NMA-P- vs NMA-P+	14	GO:0008061	MF	chitin binding	14/1524	2.55e-07	0.00216361
NMA-P- vs NMA-P+	22	GO:0042562	MF	hormone binding	22/1524	2.7e-07	0.00229258
NMA-P- vs NMA-P+	9	GO:0047526	MF	2'-hydroxyisoflavone reductase activity	9/1524	2.85e-07	0.00242146
NMA-P- vs NMA-P+	31	GO:0008171	MF	O-methyltransferase activity	31/1524	2.99e-07	0.00253944
NMA-P- vs NMA-P+	22	GO:0042181	BP	ketone biosynthetic process	22/1524	3.02e-07	0.00256937
NMA-P- vs NMA-P+	9	GO:1901072	BP	glucosamine-containing compound catabolic process	9/1524	3.23e-07	0.00274466
NMA-P- vs NMA-P+	9	GO:0006030	BP	chitin metabolic process	9/1524	3.23e-07	0.00274466
NMA-P- vs NMA-P+	9	GO:0006032	BP	chitin catabolic process	9/1524	3.23e-07	0.00274466
NMA-P- vs NMA-P+	9	GO:0046348	BP	amino sugar catabolic process	9/1524	3.23e-07	0.00274466
NMA-P- vs NMA-P+	9	GO:0006026	BP	aminoglycan catabolic process	9/1524	3.23e-07	0.00274466
NMA-P- vs NMA-P+	22	GO:0042180	BP	cellular ketone metabolic process	22/1524	3.27e-07	0.0027756
NMA-P- vs NMA-P+	25	GO:0071949	MF	FAD binding	25/1524	3.41e-07	0.00289793
NMA-P- vs NMA-P+	36	GO:0044550	BP	secondary metabolite biosynthetic process	36/1524	3.49e-07	0.00296796
NMA-P- vs NMA-P+	22	GO:0019212	MF	phosphatase inhibitor activity	22/1524	3.56e-07	0.00302712
NMA-P- vs NMA-P+	22	GO:0004864	MF	protein phosphatase inhibitor activity	22/1524	3.56e-07	0.00302712
NMA-P- vs NMA-P+	32	GO:1901657	BP	glycosyl compound metabolic process	32/1524	3.84e-07	0.00326329
NMA-P- vs NMA-P+	27	GO:0042973	MF	glucan endo-1,3-beta-D-glucosidase activity	27/1524	3.98e-07	0.0033829
NMA-P- vs NMA-P+	9	GO:0019759	BP	glycosinolate catabolic process	9/1524	4.02e-07	0.00341663
NMA-P- vs NMA-P+	9	GO:0016145	BP	S-glycoside catabolic process	9/1524	4.02e-07	0.00341663
NMA-P- vs NMA-P+	9	GO:0019762	BP	glucosinolate catabolic process	9/1524	4.02e-07	0.00341663
NMA-P- vs NMA-P+	6	GO:0009800	BP	cinnamic acid biosynthetic process	6/1524	4.04e-07	0.00343118
NMA-P- vs NMA-P+	6	GO:0009803	BP	cinnamic acid metabolic process	6/1524	4.04e-07	0.00343118
NMA-P- vs NMA-P+	13	GO:0016711	MF	flavonoid 3'-monooxygenase activity	13/1524	4.04e-07	0.00343118
NMA-P- vs NMA-P+	38	GO:0009812	BP	flavonoid metabolic process	38/1524	4.08e-07	0.00346694
NMA-P- vs NMA-P+	38	GO:0009813	BP	flavonoid biosynthetic process	38/1524	4.08e-07	0.00346694
NMA-P- vs NMA-P+	29	GO:0016143	BP	S-glycoside metabolic process	29/1524	4.41e-07	0.00374864
NMA-P- vs NMA-P+	29	GO:0019757	BP	glycosinolate metabolic process	29/1524	4.41e-07	0.00374864
NMA-P- vs NMA-P+	29	GO:0019760	BP	glucosinolate metabolic process	29/1524	4.41e-07	0.00374864
NMA-P- vs NMA-P+	73	GO:0019748	BP	secondary metabolic process	73/1524	4.48e-07	0.00380729
NMA-P- vs NMA-P+	20	GO:0050328	MF	tetrahydroberberine oxidase activity	20/1524	4.83e-07	0.00410051
NMA-P- vs NMA-P+	19	GO:0042742	BP	defense response to bacterium	19/1524	4.87e-07	0.00413509
NMA-P- vs NMA-P+	24	GO:0043177	MF	organic acid binding	24/1524	4.87e-07	0.00413509
NMA-P- vs NMA-P+	24	GO:0031406	MF	carboxylic acid binding	24/1524	4.87e-07	0.00413509
NMA-P- vs NMA-P+	21	GO:0004364	MF	glutathione transferase activity	21/1524	4.98e-07	0.00423371
NMA-P- vs NMA-P+	39	GO:0038023	MF	signaling receptor activity	39/1524	5.84e-07	0.00496599
NMA-P- vs NMA-P+	40	GO:0060089	MF	molecular transducer activity	40/1524	6.04e-07	0.00512874
NMA-P- vs NMA-P+	6	GO:0045548	MF	phenylalanine ammonia-lyase activity	6/1524	6.15e-07	0.0052276
NMA-P- vs NMA-P+	32	GO:0050660	MF	flavin adenine dinucleotide binding	32/1524	6.23e-07	0.00529023
NMA-P- vs NMA-P+	10	GO:0044273	BP	sulfur compound catabolic process	10/1524	6.52e-07	0.00554358
NMA-P- vs NMA-P+	17	GO:0102483	MF	scopolin beta-glucosidase activity	17/1524	6.59e-07	0.00560434
NMA-P- vs NMA-P+	4	GO:0004097	MF	catechol oxidase activity	4/1524	6.96e-07	0.00591422
NMA-P- vs NMA-P+	44	GO:0009698	BP	phenylpropanoid metabolic process	44/1524	7.11e-07	0.00604585
NMA-P- vs NMA-P+	8	GO:0047763	MF	caffeate O-methyltransferase activity	8/1524	7.12e-07	0.00605095
NMA-P- vs NMA-P+	72	GO:0016709	MF	oxidoreductase activity, acting on paired donors, with incorporation or reduction of molecular oxygen, NAD(P)H as one donor, and incorporation of one atom of oxygen	72/1524	7.2e-07	0.00612097
NMA-P- vs NMA-P+	47	GO:0008422	MF	beta-glucosidase activity	47/1524	7.44e-07	0.00632565
NMA-P- vs NMA-P+	22	GO:0019888	MF	protein phosphatase regulator activity	22/1524	7.53e-07	0.00640282
NMA-P- vs NMA-P+	52	GO:0009607	BP	response to biotic stimulus	52/1524	7.74e-07	0.00658029
NMA-P- vs NMA-P+	36	GO:0009699	BP	phenylpropanoid biosynthetic process	36/1524	7.88e-07	0.00669345
NMA-P- vs NMA-P+	22	GO:0033293	MF	monocarboxylic acid binding	22/1524	7.88e-07	0.00669345
NMA-P- vs NMA-P+	9	GO:1901658	BP	glycosyl compound catabolic process	9/1524	8.04e-07	0.00683226
NMA-P- vs NMA-P+	23	GO:0009738	BP	abscisic acid-activated signaling pathway	23/1524	8.11e-07	0.00688885
NMA-P- vs NMA-P+	11	GO:0102805	MF	codeine O-demethylase activity	11/1524	8.3e-07	0.00704957
NMA-P- vs NMA-P+	11	GO:0102803	MF	thebane O-demethylase activity	11/1524	8.3e-07	0.00704957
NMA-P- vs NMA-P+	20	GO:0016634	MF	oxidoreductase activity, acting on the CH-CH group of donors, oxygen as acceptor	20/1524	8.44e-07	0.00716818
NMA-P- vs NMA-P+	22	GO:0019208	MF	phosphatase regulator activity	22/1524	8.6e-07	0.0073104
NMA-P- vs NMA-P+	49	GO:0006790	BP	sulfur compound metabolic process	49/1524	8.7e-07	0.00738962
NMA-P- vs NMA-P+	20	GO:0042343	BP	indole glucosinolate metabolic process	20/1524	9.53e-07	0.00809573
NMA-P- vs NMA-P+	8	GO:0016712	MF	oxidoreductase activity, acting on paired donors, with incorporation or reduction of molecular oxygen, reduced flavin or flavoprotein as one donor, and incorporation of one atom of oxygen	8/1524	9.69e-07	0.00823109
NMA-P- vs NMA-P+	74	GO:0006952	BP	defense response	74/1524	9.74e-07	0.00827956
NMA-P- vs NMA-P+	18	GO:1901136	BP	carbohydrate derivative catabolic process	18/1524	1.07e-06	0.00908136
NMA-P- vs NMA-P+	71	GO:0016747	MF	transferase activity, transferring acyl groups other than amino-acyl groups	71/1524	1.1e-06	0.00938923
NMA-P- vs NMA-P+	19	GO:0009617	BP	response to bacterium	19/1524	1.11e-06	0.00946303
NMA-P- vs NMA-P+	19	GO:0080043	MF	quercetin 3-O-glucosyltransferase activity	19/1524	1.12e-06	0.00955434
NMA-P- vs NMA-P+	19	GO:0080044	MF	quercetin 7-O-glucosyltransferase activity	19/1524	1.12e-06	0.00955434
NMA-P- vs NMA-P+	32	GO:0048046	CC	apoplast	32/1524	1.18e-06	0.0100573
NMA-P- vs NMA-P+	33	GO:0016627	MF	oxidoreductase activity, acting on the CH-CH group of donors	33/1524	1.19e-06	0.0101459
NMA-P- vs NMA-P+	50	GO:0015926	MF	glucosidase activity	50/1524	1.24e-06	0.0105667
NMA-P- vs NMA-P+	6	GO:0030755	MF	quercetin 3-O-methyltransferase activity	6/1524	1.31e-06	0.0111348
NMA-P- vs NMA-P+	25	GO:0016706	MF	2-oxoglutarate-dependent dioxygenase activity	25/1524	1.39e-06	0.0118213
NMA-P- vs NMA-P+	26	GO:0016765	MF	transferase activity, transferring alkyl or aryl (other than methyl) groups	26/1524	1.42e-06	0.0120803
NMA-P- vs NMA-P+	9	GO:1901071	BP	glucosamine-containing compound metabolic process	9/1524	1.55e-06	0.0131707
NMA-P- vs NMA-P+	59	GO:0030246	MF	carbohydrate binding	59/1524	1.56e-06	0.013222
NMA-P- vs NMA-P+	101	GO:0020037	MF	heme binding	101/1524	1.58e-06	0.0134656
NMA-P- vs NMA-P+	12	GO:0004568	MF	chitinase activity	12/1524	1.62e-06	0.0137837
NMA-P- vs NMA-P+	72	GO:0005576	CC	extracellular region	72/1524	1.65e-06	0.0140327
NMA-P- vs NMA-P+	56	GO:1901135	BP	carbohydrate derivative metabolic process	56/1524	1.71e-06	0.014497
NMA-P- vs NMA-P+	99	GO:0004497	MF	monooxygenase activity	99/1524	1.75e-06	0.0148311
NMA-P- vs NMA-P+	69	GO:0044283	BP	small molecule biosynthetic process	69/1524	1.75e-06	0.0148447
NMA-P- vs NMA-P+	104	GO:0046906	MF	tetrapyrrole binding	104/1524	1.77e-06	0.0150127
NMA-P- vs NMA-P+	122	GO:0016705	MF	oxidoreductase activity, acting on paired donors, with incorporation or reduction of molecular oxygen	122/1524	1.79e-06	0.0152228
NMA-P- vs NMA-P+	37	GO:0051213	MF	dioxygenase activity	37/1524	1.84e-06	0.0156349
NMA-P- vs NMA-P+	103	GO:0004553	MF	hydrolase activity, hydrolyzing O-glycosyl compounds	103/1524	1.88e-06	0.0159584
NMA-P- vs NMA-P+	87	GO:0016746	MF	transferase activity, transferring acyl groups	87/1524	2.04e-06	0.017299
NMA-P- vs NMA-P+	86	GO:0043436	BP	oxoacid metabolic process	86/1524	2.05e-06	0.0174419
NMA-P- vs NMA-P+	86	GO:0006082	BP	organic acid metabolic process	86/1524	2.09e-06	0.0177946
NMA-P- vs NMA-P+	98	GO:0005506	MF	iron ion binding	98/1524	2.19e-06	0.0185729
NMA-P- vs NMA-P+	26	GO:0072330	BP	monocarboxylic acid biosynthetic process	26/1524	2.37e-06	0.0201321
NMA-P- vs NMA-P+	141	GO:0044281	BP	small molecule metabolic process	141/1524	2.72e-06	0.023156
NMA-P- vs NMA-P+	42	GO:0004857	MF	enzyme inhibitor activity	42/1524	2.83e-06	0.0240776
NMA-P- vs NMA-P+	106	GO:0016798	MF	hydrolase activity, acting on glycosyl bonds	106/1524	2.95e-06	0.0250501
NMA-P- vs NMA-P+	132	GO:0005975	BP	carbohydrate metabolic process	132/1524	2.98e-06	0.0253287
NMA-P- vs NMA-P+	9	GO:0006022	BP	aminoglycan metabolic process	9/1524	3.5e-06	0.0297573
NMA-P- vs NMA-P+	64	GO:0016741	MF	transferase activity, transferring one-carbon groups	64/1524	3.63e-06	0.0308625
NMA-P- vs NMA-P+	65	GO:0019438	BP	aromatic compound biosynthetic process	65/1524	4.04e-06	0.0343411
NMA-P- vs NMA-P+	10	GO:0102811	MF	geraniol 10-hydroxylase activity	10/1524	4.09e-06	0.034797
NMA-P- vs NMA-P+	18	GO:0016054	BP	organic acid catabolic process	18/1524	4.45e-06	0.0378304
NMA-P- vs NMA-P+	18	GO:0046395	BP	carboxylic acid catabolic process	18/1524	4.45e-06	0.0378304
NMA-P- vs NMA-P+	198	GO:0016020	CC	membrane	198/1524	4.54e-06	0.0386157
NMA-P- vs NMA-P+	310	GO:0016491	MF	oxidoreductase activity	310/1524	4.57e-06	0.0388348
NMA-P- vs NMA-P+	15	GO:0050662	MF	obsolete coenzyme binding	15/1524	5.61e-06	0.0476372
NMA-P- vs NMA+P+	8	GO:0033770	MF	2-hydroxyisoflavanone synthase activity	8/3302	2.1e-08	0.000178406
NMA-P- vs NMA+P+	30	GO:0009715	BP	chalcone biosynthetic process	30/3302	7.98e-08	0.00067815
NMA-P- vs NMA+P+	30	GO:0009714	BP	chalcone metabolic process	30/3302	7.98e-08	0.00067815
NMA-P- vs NMA+P+	7	GO:0033773	MF	isoflavone 2'-hydroxylase activity	7/3302	8.9e-08	0.000755984
NMA-P- vs NMA+P+	12	GO:0050589	MF	leucocyanidin oxygenase activity	12/3302	1.12e-07	0.000955075
NMA-P- vs NMA+P+	12	GO:0046423	MF	allene-oxide cyclase activity	12/3302	1.12e-07	0.000955075
NMA-P- vs NMA+P+	7	GO:0015120	MF	phosphoglycerate transmembrane transporter activity	7/3302	1.42e-07	0.00120557
NMA-P- vs NMA+P+	7	GO:0042879	MF	aldonate transmembrane transporter activity	7/3302	1.42e-07	0.00120557
NMA-P- vs NMA+P+	11	GO:0009800	BP	cinnamic acid biosynthetic process	11/3302	1.46e-07	0.00123952
NMA-P- vs NMA+P+	11	GO:0009803	BP	cinnamic acid metabolic process	11/3302	1.46e-07	0.00123952
NMA-P- vs NMA+P+	15	GO:0016711	MF	flavonoid 3'-monooxygenase activity	15/3302	1.46e-07	0.00123952
NMA-P- vs NMA+P+	8	GO:0032963	BP	collagen metabolic process	8/3302	1.95e-07	0.0016577
NMA-P- vs NMA+P+	36	GO:0008061	MF	chitin binding	36/3302	1.98e-07	0.00168129
NMA-P- vs NMA+P+	8	GO:0030574	BP	collagen catabolic process	8/3302	2.09e-07	0.00177403
NMA-P- vs NMA+P+	20	GO:0019759	BP	glycosinolate catabolic process	20/3302	2.21e-07	0.0018753
NMA-P- vs NMA+P+	20	GO:0016145	BP	S-glycoside catabolic process	20/3302	2.21e-07	0.0018753
NMA-P- vs NMA+P+	20	GO:0019762	BP	glucosinolate catabolic process	20/3302	2.21e-07	0.0018753
NMA-P- vs NMA+P+	12	GO:0009695	BP	jasmonic acid biosynthetic process	12/3302	2.32e-07	0.00196857
NMA-P- vs NMA+P+	14	GO:0102804	MF	oripavine 6-O-demethylase activity	14/3302	2.39e-07	0.00203256
NMA-P- vs NMA+P+	14	GO:0102802	MF	thebaine 6-O-demethylase activity	14/3302	2.39e-07	0.00203256
NMA-P- vs NMA+P+	11	GO:0045548	MF	phenylalanine ammonia-lyase activity	11/3302	2.58e-07	0.00219127
NMA-P- vs NMA+P+	20	GO:1901658	BP	glycosyl compound catabolic process	20/3302	2.7e-07	0.002293
NMA-P- vs NMA+P+	24	GO:0102811	MF	geraniol 10-hydroxylase activity	24/3302	2.94e-07	0.00249953
NMA-P- vs NMA+P+	14	GO:0046274	BP	lignin catabolic process	14/3302	3.04e-07	0.00258292
NMA-P- vs NMA+P+	14	GO:0046271	BP	phenylpropanoid catabolic process	14/3302	3.04e-07	0.00258292
NMA-P- vs NMA+P+	28	GO:0010427	MF	abscisic acid binding	28/3302	3.11e-07	0.00264569
NMA-P- vs NMA+P+	9	GO:0045430	MF	chalcone isomerase activity	9/3302	3.37e-07	0.00286545
NMA-P- vs NMA+P+	24	GO:0006022	BP	aminoglycan metabolic process	24/3302	3.4e-07	0.00289007
NMA-P- vs NMA+P+	23	GO:0042343	BP	indole glucosinolate metabolic process	23/3302	3.42e-07	0.0029052
NMA-P- vs NMA+P+	25	GO:0016679	MF	oxidoreductase activity, acting on diphenols and related substances as donors	25/3302	3.9e-07	0.003315
NMA-P- vs NMA+P+	20	GO:0047172	MF	shikimate O-hydroxycinnamoyltransferase activity	20/3302	3.92e-07	0.00333313
NMA-P- vs NMA+P+	45	GO:0016210	MF	naringenin-chalcone synthase activity	45/3302	3.95e-07	0.00335247
NMA-P- vs NMA+P+	25	GO:0016682	MF	oxidoreductase activity, acting on diphenols and related substances as donors, oxygen as acceptor	25/3302	4.06e-07	0.00344853
NMA-P- vs NMA+P+	15	GO:0009694	BP	jasmonic acid metabolic process	15/3302	4.19e-07	0.00356057
NMA-P- vs NMA+P+	28	GO:0006749	BP	glutathione metabolic process	28/3302	4.21e-07	0.00357693
NMA-P- vs NMA+P+	20	GO:0016998	BP	cell wall macromolecule catabolic process	20/3302	4.34e-07	0.00368517
NMA-P- vs NMA+P+	8	GO:0047526	MF	2'-hydroxyisoflavone reductase activity	8/3302	4.55e-07	0.00387031
NMA-P- vs NMA+P+	28	GO:0019840	MF	isoprenoid binding	28/3302	4.56e-07	0.00387117
NMA-P- vs NMA+P+	56	GO:0004364	MF	glutathione transferase activity	56/3302	4.57e-07	0.00388747
NMA-P- vs NMA+P+	32	GO:0009738	BP	abscisic acid-activated signaling pathway	32/3302	4.62e-07	0.00392217
NMA-P- vs NMA+P+	34	GO:0050328	MF	tetrahydroberberine oxidase activity	34/3302	4.64e-07	0.00394559
NMA-P- vs NMA+P+	41	GO:0071949	MF	FAD binding	41/3302	5.08e-07	0.00431665
NMA-P- vs NMA+P+	15	GO:0042537	BP	benzene-containing compound metabolic process	15/3302	5.39e-07	0.00458451
NMA-P- vs NMA+P+	23	GO:0102805	MF	codeine O-demethylase activity	23/3302	5.41e-07	0.00459793
NMA-P- vs NMA+P+	23	GO:0102803	MF	thebane O-demethylase activity	23/3302	5.41e-07	0.00459793
NMA-P- vs NMA+P+	17	GO:0006558	BP	L-phenylalanine metabolic process	17/3302	5.42e-07	0.00460647
NMA-P- vs NMA+P+	17	GO:1902221	BP	erythrose 4-phosphate/phosphoenolpyruvate family amino acid metabolic process	17/3302	5.42e-07	0.00460647
NMA-P- vs NMA+P+	33	GO:0006575	BP	cellular modified amino acid metabolic process	33/3302	5.46e-07	0.00463615
NMA-P- vs NMA+P+	36	GO:0080043	MF	quercetin 3-O-glucosyltransferase activity	36/3302	5.47e-07	0.00464635
NMA-P- vs NMA+P+	36	GO:0080044	MF	quercetin 7-O-glucosyltransferase activity	36/3302	5.47e-07	0.00464635
NMA-P- vs NMA+P+	59	GO:0044550	BP	secondary metabolite biosynthetic process	59/3302	5.56e-07	0.00472829
NMA-P- vs NMA+P+	24	GO:1901072	BP	glucosamine-containing compound catabolic process	24/3302	5.77e-07	0.00490026
NMA-P- vs NMA+P+	24	GO:0006030	BP	chitin metabolic process	24/3302	5.77e-07	0.00490026
NMA-P- vs NMA+P+	24	GO:0046348	BP	amino sugar catabolic process	24/3302	5.77e-07	0.00490026
NMA-P- vs NMA+P+	24	GO:0006032	BP	chitin catabolic process	24/3302	5.77e-07	0.00490026
NMA-P- vs NMA+P+	24	GO:0006026	BP	aminoglycan catabolic process	24/3302	5.77e-07	0.00490026
NMA-P- vs NMA+P+	5	GO:0070981	BP	L-asparagine biosynthetic process	5/3302	5.79e-07	0.00492072
NMA-P- vs NMA+P+	5	GO:0070982	BP	L-asparagine metabolic process	5/3302	5.79e-07	0.00492072
NMA-P- vs NMA+P+	28	GO:0019888	MF	protein phosphatase regulator activity	28/3302	5.86e-07	0.00498182
NMA-P- vs NMA+P+	21	GO:0050737	MF	O-hydroxycinnamoyltransferase activity	21/3302	5.95e-07	0.00505831
NMA-P- vs NMA+P+	26	GO:0042430	BP	indole-containing compound metabolic process	26/3302	6.07e-07	0.0051571
NMA-P- vs NMA+P+	59	GO:0009699	BP	phenylpropanoid biosynthetic process	59/3302	6.23e-07	0.00529477
NMA-P- vs NMA+P+	31	GO:0033293	MF	monocarboxylic acid binding	31/3302	6.23e-07	0.00529477
NMA-P- vs NMA+P+	12	GO:0009074	BP	aromatic amino acid family catabolic process	12/3302	6.24e-07	0.00530384
NMA-P- vs NMA+P+	36	GO:0071669	BP	plant-type cell wall organization or biogenesis	36/3302	6.49e-07	0.00551385
NMA-P- vs NMA+P+	28	GO:0042562	MF	hormone binding	28/3302	6.57e-07	0.00558669
NMA-P- vs NMA+P+	31	GO:0042973	MF	glucan endo-1,3-beta-D-glucosidase activity	31/3302	6.62e-07	0.00562527
NMA-P- vs NMA+P+	24	GO:1901071	BP	glucosamine-containing compound metabolic process	24/3302	6.72e-07	0.00571265
NMA-P- vs NMA+P+	44	GO:0016143	BP	S-glycoside metabolic process	44/3302	6.9e-07	0.00586032
NMA-P- vs NMA+P+	44	GO:0019757	BP	glycosinolate metabolic process	44/3302	6.9e-07	0.00586032
NMA-P- vs NMA+P+	44	GO:0019760	BP	glucosinolate metabolic process	44/3302	6.9e-07	0.00586032
NMA-P- vs NMA+P+	21	GO:0044273	BP	sulfur compound catabolic process	21/3302	6.93e-07	0.00588729
NMA-P- vs NMA+P+	15	GO:0015276	MF	ligand-gated ion channel activity	15/3302	6.93e-07	0.00588729
NMA-P- vs NMA+P+	15	GO:0022834	MF	ligand-gated channel activity	15/3302	6.93e-07	0.00588729
NMA-P- vs NMA+P+	28	GO:0019208	MF	phosphatase regulator activity	28/3302	7.03e-07	0.00597526
NMA-P- vs NMA+P+	16	GO:0033808	MF	6'-deoxychalcone synthase activity	16/3302	7.12e-07	0.00604876
NMA-P- vs NMA+P+	6	GO:0006529	BP	asparagine biosynthetic process	6/3302	7.15e-07	0.00607724
NMA-P- vs NMA+P+	6	GO:0004066	MF	asparagine synthase (glutamine-hydrolyzing) activity	6/3302	7.15e-07	0.00607724
NMA-P- vs NMA+P+	46	GO:0008889	MF	glycerophosphodiester phosphodiesterase activity	46/3302	7.26e-07	0.00617292
NMA-P- vs NMA+P+	35	GO:0102483	MF	scopolin beta-glucosidase activity	35/3302	7.29e-07	0.00619627
NMA-P- vs NMA+P+	74	GO:0009698	BP	phenylpropanoid metabolic process	74/3302	7.45e-07	0.00633371
NMA-P- vs NMA+P+	33	GO:0042180	BP	cellular ketone metabolic process	33/3302	7.75e-07	0.00658715
NMA-P- vs NMA+P+	21	GO:0050734	MF	hydroxycinnamoyltransferase activity	21/3302	7.8e-07	0.0066245
NMA-P- vs NMA+P+	25	GO:0006040	BP	amino sugar metabolic process	25/3302	7.86e-07	0.00667845
NMA-P- vs NMA+P+	38	GO:0042742	BP	defense response to bacterium	38/3302	8.2e-07	0.0069656
NMA-P- vs NMA+P+	32	GO:0043177	MF	organic acid binding	32/3302	8.2e-07	0.0069656
NMA-P- vs NMA+P+	32	GO:0031406	MF	carboxylic acid binding	32/3302	8.2e-07	0.0069656
NMA-P- vs NMA+P+	13	GO:0031012	CC	extracellular matrix	13/3302	8.22e-07	0.00698293
NMA-P- vs NMA+P+	30	GO:0016054	BP	organic acid catabolic process	30/3302	8.42e-07	0.00715711
NMA-P- vs NMA+P+	30	GO:0046395	BP	carboxylic acid catabolic process	30/3302	8.42e-07	0.00715711
NMA-P- vs NMA+P+	38	GO:0009617	BP	response to bacterium	38/3302	8.42e-07	0.00715711
NMA-P- vs NMA+P+	28	GO:0004568	MF	chitinase activity	28/3302	8.67e-07	0.00736858
NMA-P- vs NMA+P+	15	GO:0004970	MF	ionotropic glutamate receptor activity	15/3302	9.26e-07	0.00787084
NMA-P- vs NMA+P+	15	GO:0030594	MF	neurotransmitter receptor activity	15/3302	9.26e-07	0.00787084
NMA-P- vs NMA+P+	15	GO:0022835	MF	transmitter-gated channel activity	15/3302	9.26e-07	0.00787084
NMA-P- vs NMA+P+	15	GO:0005230	MF	extracellular ligand-gated ion channel activity	15/3302	9.26e-07	0.00787084
NMA-P- vs NMA+P+	15	GO:0008066	MF	glutamate receptor activity	15/3302	9.26e-07	0.00787084
NMA-P- vs NMA+P+	15	GO:0022824	MF	transmitter-gated ion channel activity	15/3302	9.26e-07	0.00787084
NMA-P- vs NMA+P+	28	GO:0004864	MF	protein phosphatase inhibitor activity	28/3302	9.37e-07	0.00795843
NMA-P- vs NMA+P+	28	GO:0019212	MF	phosphatase inhibitor activity	28/3302	9.37e-07	0.00795843
NMA-P- vs NMA+P+	45	GO:1901136	BP	carbohydrate derivative catabolic process	45/3302	9.46e-07	0.0080407
NMA-P- vs NMA+P+	36	GO:0006970	BP	response to osmotic stress	36/3302	9.95e-07	0.00845724
NMA-P- vs NMA+P+	34	GO:0016634	MF	oxidoreductase activity, acting on the CH-CH group of donors, oxygen as acceptor	34/3302	1.01e-06	0.00862041
NMA-P- vs NMA+P+	15	GO:0009975	MF	cyclase activity	15/3302	1.03e-06	0.00873688
NMA-P- vs NMA+P+	14	GO:0052716	MF	hydroquinone:oxygen oxidoreductase activity	14/3302	1.03e-06	0.00873688
NMA-P- vs NMA+P+	24	GO:0009072	BP	aromatic amino acid family metabolic process	24/3302	1.04e-06	0.00883257
NMA-P- vs NMA+P+	11	GO:0006559	BP	L-phenylalanine catabolic process	11/3302	1.04e-06	0.00884644
NMA-P- vs NMA+P+	11	GO:1902222	BP	erythrose 4-phosphate/phosphoenolpyruvate family amino acid catabolic process	11/3302	1.04e-06	0.00884644
NMA-P- vs NMA+P+	28	GO:0043178	MF	alcohol binding	28/3302	1.04e-06	0.00885547
NMA-P- vs NMA+P+	11	GO:0016841	MF	ammonia-lyase activity	11/3302	1.08e-06	0.00918308
NMA-P- vs NMA+P+	56	GO:0009813	BP	flavonoid biosynthetic process	56/3302	1.11e-06	0.00945475
NMA-P- vs NMA+P+	56	GO:0009812	BP	flavonoid metabolic process	56/3302	1.11e-06	0.00945475
NMA-P- vs NMA+P+	32	GO:0042181	BP	ketone biosynthetic process	32/3302	1.14e-06	0.00972273
NMA-P- vs NMA+P+	28	GO:0015144	MF	carbohydrate transmembrane transporter activity	28/3302	1.16e-06	0.00985962
NMA-P- vs NMA+P+	60	GO:0030247	MF	polysaccharide binding	60/3302	1.2e-06	0.0101993
NMA-P- vs NMA+P+	56	GO:0016627	MF	oxidoreductase activity, acting on the CH-CH group of donors	56/3302	1.23e-06	0.0104822
NMA-P- vs NMA+P+	121	GO:0019748	BP	secondary metabolic process	121/3302	1.28e-06	0.010882
NMA-P- vs NMA+P+	35	GO:0009651	BP	response to salt stress	35/3302	1.3e-06	0.0110481
NMA-P- vs NMA+P+	48	GO:0008171	MF	O-methyltransferase activity	48/3302	1.32e-06	0.0112337
NMA-P- vs NMA+P+	24	GO:0050832	BP	defense response to fungus	24/3302	1.36e-06	0.011549
NMA-P- vs NMA+P+	48	GO:1901657	BP	glycosyl compound metabolic process	48/3302	1.37e-06	0.0116398
NMA-P- vs NMA+P+	53	GO:0048046	CC	apoplast	53/3302	1.39e-06	0.0117738
NMA-P- vs NMA+P+	56	GO:0016706	MF	2-oxoglutarate-dependent dioxygenase activity	56/3302	1.4e-06	0.011933
NMA-P- vs NMA+P+	46	GO:0072330	BP	monocarboxylic acid biosynthetic process	46/3302	1.43e-06	0.0121644
NMA-P- vs NMA+P+	63	GO:0016765	MF	transferase activity, transferring alkyl or aryl (other than methyl) groups	63/3302	1.43e-06	0.0121762
NMA-P- vs NMA+P+	12	GO:0016872	MF	intramolecular lyase activity	12/3302	1.47e-06	0.0125327
NMA-P- vs NMA+P+	36	GO:0042546	BP	cell wall biogenesis	36/3302	1.48e-06	0.0125475
NMA-P- vs NMA+P+	25	GO:0009832	BP	plant-type cell wall biogenesis	25/3302	1.51e-06	0.0127996
NMA-P- vs NMA+P+	87	GO:0051213	MF	dioxygenase activity	87/3302	1.52e-06	0.012928
NMA-P- vs NMA+P+	37	GO:0044036	BP	cell wall macromolecule metabolic process	37/3302	1.57e-06	0.0133327
NMA-P- vs NMA+P+	51	GO:0004888	MF	transmembrane signaling receptor activity	51/3302	1.58e-06	0.0134134
NMA-P- vs NMA+P+	25	GO:0009620	BP	response to fungus	25/3302	1.6e-06	0.0136226
NMA-P- vs NMA+P+	67	GO:0008422	MF	beta-glucosidase activity	67/3302	1.64e-06	0.0139094
NMA-P- vs NMA+P+	113	GO:0016709	MF	oxidoreductase activity, acting on paired donors, with incorporation or reduction of molecular oxygen, NAD(P)H as one donor, and incorporation of one atom of oxygen	113/3302	1.65e-06	0.0140499
NMA-P- vs NMA+P+	65	GO:0008037	BP	cell recognition	65/3302	1.69e-06	0.014345
NMA-P- vs NMA+P+	65	GO:0048544	BP	recognition of pollen	65/3302	1.69e-06	0.014345
NMA-P- vs NMA+P+	58	GO:0050660	MF	flavin adenine dinucleotide binding	58/3302	1.76e-06	0.0149618
NMA-P- vs NMA+P+	53	GO:0043207	BP	response to external biotic stimulus	53/3302	1.76e-06	0.0149872
NMA-P- vs NMA+P+	53	GO:0008081	MF	phosphoric diester hydrolase activity	53/3302	1.76e-06	0.0149982
NMA-P- vs NMA+P+	89	GO:0006790	BP	sulfur compound metabolic process	89/3302	1.77e-06	0.0150797
NMA-P- vs NMA+P+	81	GO:0046527	MF	glucosyltransferase activity	81/3302	1.84e-06	0.0156006
NMA-P- vs NMA+P+	81	GO:0060089	MF	molecular transducer activity	81/3302	1.84e-06	0.0156725
NMA-P- vs NMA+P+	14	GO:0009833	BP	plant-type primary cell wall biogenesis	14/3302	1.92e-06	0.0163463
NMA-P- vs NMA+P+	89	GO:0009607	BP	response to biotic stimulus	89/3302	1.98e-06	0.016814
NMA-P- vs NMA+P+	5	GO:0004457	MF	lactate dehydrogenase activity	5/3302	2.05e-06	0.0173946
NMA-P- vs NMA+P+	5	GO:0004459	MF	L-lactate dehydrogenase activity	5/3302	2.05e-06	0.0173946
NMA-P- vs NMA+P+	24	GO:0050662	MF	obsolete coenzyme binding	24/3302	2.05e-06	0.017421
NMA-P- vs NMA+P+	49	GO:0098542	BP	defense response to other organism	49/3302	2.09e-06	0.0177425
NMA-P- vs NMA+P+	70	GO:0015926	MF	glucosidase activity	70/3302	2.09e-06	0.0177801
NMA-P- vs NMA+P+	64	GO:0035251	MF	UDP-glucosyltransferase activity	64/3302	2.21e-06	0.018797
NMA-P- vs NMA+P+	168	GO:0030246	MF	carbohydrate binding	168/3302	2.45e-06	0.0208405
NMA-P- vs NMA+P+	50	GO:0051707	BP	response to other organism	50/3302	2.52e-06	0.0214528
NMA-P- vs NMA+P+	136	GO:0005576	CC	extracellular region	136/3302	2.62e-06	0.0223072
NMA-P- vs NMA+P+	85	GO:0016053	BP	organic acid biosynthetic process	85/3302	2.71e-06	0.0230138
NMA-P- vs NMA+P+	85	GO:0046394	BP	carboxylic acid biosynthetic process	85/3302	2.71e-06	0.0230138
NMA-P- vs NMA+P+	115	GO:0016747	MF	transferase activity, transferring acyl groups other than amino-acyl groups	115/3302	2.71e-06	0.0230355
NMA-P- vs NMA+P+	80	GO:0038023	MF	signaling receptor activity	80/3302	2.76e-06	0.023448
NMA-P- vs NMA+P+	38	GO:0044282	BP	small molecule catabolic process	38/3302	2.79e-06	0.0237295
NMA-P- vs NMA+P+	186	GO:0005506	MF	iron ion binding	186/3302	2.87e-06	0.024371
NMA-P- vs NMA+P+	113	GO:0006952	BP	defense response	113/3302	2.95e-06	0.0250534
NMA-P- vs NMA+P+	145	GO:0016746	MF	transferase activity, transferring acyl groups	145/3302	2.98e-06	0.0252973
NMA-P- vs NMA+P+	213	GO:0046906	MF	tetrapyrrole binding	213/3302	2.98e-06	0.0253513
NMA-P- vs NMA+P+	115	GO:0016758	MF	transferase activity, transferring hexosyl groups	115/3302	3.04e-06	0.025865
NMA-P- vs NMA+P+	182	GO:0016798	MF	hydrolase activity, acting on glycosyl bonds	182/3302	3.05e-06	0.0259401
NMA-P- vs NMA+P+	188	GO:0004497	MF	monooxygenase activity	188/3302	3.06e-06	0.0260399
NMA-P- vs NMA+P+	103	GO:0016829	MF	lyase activity	103/3302	3.12e-06	0.0265279
NMA-P- vs NMA+P+	175	GO:0004553	MF	hydrolase activity, hydrolyzing O-glycosyl compounds	175/3302	3.15e-06	0.0267706
NMA-P- vs NMA+P+	131	GO:0044283	BP	small molecule biosynthetic process	131/3302	3.17e-06	0.0269131
NMA-P- vs NMA+P+	6	GO:0004664	MF	prephenate dehydratase activity	6/3302	3.21e-06	0.0272873
NMA-P- vs NMA+P+	6	GO:0047769	MF	arogenate dehydratase activity	6/3302	3.21e-06	0.0272873
NMA-P- vs NMA+P+	212	GO:0020037	MF	heme binding	212/3302	3.24e-06	0.0275385
NMA-P- vs NMA+P+	245	GO:0016705	MF	oxidoreductase activity, acting on paired donors, with incorporation or reduction of molecular oxygen	245/3302	3.38e-06	0.0287486
NMA-P- vs NMA+P+	93	GO:1901135	BP	carbohydrate derivative metabolic process	93/3302	3.47e-06	0.0294965
NMA-P- vs NMA+P+	101	GO:0042578	MF	phosphoric ester hydrolase activity	101/3302	3.47e-06	0.029517
NMA-P- vs NMA+P+	178	GO:0043436	BP	oxoacid metabolic process	178/3302	3.76e-06	0.0319838
NMA-P- vs NMA+P+	34	GO:0016042	BP	lipid catabolic process	34/3302	3.8e-06	0.0323144
NMA-P- vs NMA+P+	178	GO:0006082	BP	organic acid metabolic process	178/3302	3.87e-06	0.0328459
NMA-P- vs NMA+P+	254	GO:0005975	BP	carbohydrate metabolic process	254/3302	4.06e-06	0.0344791
NMA-P- vs NMA+P+	123	GO:0019438	BP	aromatic compound biosynthetic process	123/3302	4.12e-06	0.0350101
NMA-P- vs NMA+P+	38	GO:0019439	BP	aromatic compound catabolic process	38/3302	4.16e-06	0.0353883
NMA-P- vs NMA+P+	131	GO:0015318	MF	inorganic molecular entity transmembrane transporter activity	131/3302	4.17e-06	0.0354439
NMA-P- vs NMA+P+	41	GO:1901361	BP	organic cyclic compound catabolic process	41/3302	4.2e-06	0.0356974
NMA-P- vs NMA+P+	133	GO:0019752	BP	carboxylic acid metabolic process	133/3302	4.25e-06	0.0361073
NMA-P- vs NMA+P+	227	GO:0022857	MF	transmembrane transporter activity	227/3302	4.72e-06	0.0401453
NMA-P- vs NMA+P+	90	GO:0006468	BP	protein phosphorylation	90/3302	4.75e-06	0.0404072
NMA-P- vs NMA+P+	271	GO:0004674	MF	protein serine/threonine kinase activity	271/3302	4.85e-06	0.0411998
NMA-P- vs NMA+P+	240	GO:0005886	CC	plasma membrane	240/3302	5.06e-06	0.0430415
NMA-P- vs NMA+P+	265	GO:0044281	BP	small molecule metabolic process	265/3302	5.15e-06	0.0437683
NMA-P- vs NMA+P+	66	GO:0032787	BP	monocarboxylic acid metabolic process	66/3302	5.25e-06	0.0446256
NMA-P- vs NMA+P+	239	GO:0005215	MF	transporter activity	239/3302	5.31e-06	0.045089
NMA-P- vs NMA+P+	397	GO:0004672	MF	protein kinase activity	397/3302	5.35e-06	0.0455026
NMA-P- vs NMA+P+	64	GO:0009605	BP	response to external stimulus	64/3302	5.4e-06	0.0459266
AMA-P- vs AMA-P+	13	GO:0102804	MF	oripavine 6-O-demethylase activity	13/2679	1.85e-07	0.00157598
AMA-P- vs AMA-P+	13	GO:0102802	MF	thebaine 6-O-demethylase activity	13/2679	1.85e-07	0.00157598
AMA-P- vs AMA-P+	22	GO:0006022	BP	aminoglycan metabolic process	22/2679	2.03e-07	0.00172876
AMA-P- vs AMA-P+	12	GO:1901658	BP	glycosyl compound catabolic process	12/2679	2.08e-07	0.00176442
AMA-P- vs AMA-P+	25	GO:0019840	MF	isoprenoid binding	25/2679	2.15e-07	0.00183029
AMA-P- vs AMA-P+	13	GO:0009715	BP	chalcone biosynthetic process	13/2679	2.34e-07	0.0019911
AMA-P- vs AMA-P+	13	GO:0009714	BP	chalcone metabolic process	13/2679	2.34e-07	0.0019911
AMA-P- vs AMA-P+	15	GO:0042343	BP	indole glucosinolate metabolic process	15/2679	2.59e-07	0.00220253
AMA-P- vs AMA-P+	25	GO:0050328	MF	tetrahydroberberine oxidase activity	25/2679	2.73e-07	0.00232185
AMA-P- vs AMA-P+	12	GO:0019759	BP	glycosinolate catabolic process	12/2679	2.96e-07	0.00251539
AMA-P- vs AMA-P+	12	GO:0016145	BP	S-glycoside catabolic process	12/2679	2.96e-07	0.00251539
AMA-P- vs AMA-P+	12	GO:0019762	BP	glucosinolate catabolic process	12/2679	2.96e-07	0.00251539
AMA-P- vs AMA-P+	25	GO:0042562	MF	hormone binding	25/2679	3.06e-07	0.00260013
AMA-P- vs AMA-P+	27	GO:0044550	BP	secondary metabolite biosynthetic process	27/2679	3.25e-07	0.00276472
AMA-P- vs AMA-P+	12	GO:0047372	MF	acylglycerol lipase activity	12/2679	3.42e-07	0.00290214
AMA-P- vs AMA-P+	20	GO:0016682	MF	oxidoreductase activity, acting on diphenols and related substances as donors, oxygen as acceptor	20/2679	3.63e-07	0.00308143
AMA-P- vs AMA-P+	23	GO:0006040	BP	amino sugar metabolic process	23/2679	3.63e-07	0.00308499
AMA-P- vs AMA-P+	25	GO:0016210	MF	naringenin-chalcone synthase activity	25/2679	3.82e-07	0.00324693
AMA-P- vs AMA-P+	18	GO:0016998	BP	cell wall macromolecule catabolic process	18/2679	3.86e-07	0.00327636
AMA-P- vs AMA-P+	25	GO:0043178	MF	alcohol binding	25/2679	3.89e-07	0.00330754
AMA-P- vs AMA-P+	14	GO:0044273	BP	sulfur compound catabolic process	14/2679	3.99e-07	0.00339376
AMA-P- vs AMA-P+	14	GO:0015276	MF	ligand-gated ion channel activity	14/2679	3.99e-07	0.00339376
AMA-P- vs AMA-P+	14	GO:0022834	MF	ligand-gated channel activity	14/2679	3.99e-07	0.00339376
AMA-P- vs AMA-P+	26	GO:0019888	MF	protein phosphatase regulator activity	26/2679	4.15e-07	0.00353086
AMA-P- vs AMA-P+	25	GO:0004864	MF	protein phosphatase inhibitor activity	25/2679	4.29e-07	0.00364959
AMA-P- vs AMA-P+	25	GO:0019212	MF	phosphatase inhibitor activity	25/2679	4.29e-07	0.00364959
AMA-P- vs AMA-P+	27	GO:0009699	BP	phenylpropanoid biosynthetic process	27/2679	4.4e-07	0.0037375
AMA-P- vs AMA-P+	30	GO:0033293	MF	monocarboxylic acid binding	30/2679	4.4e-07	0.0037375
AMA-P- vs AMA-P+	7	GO:0009817	BP	defense response to fungus, incompatible interaction	7/2679	4.64e-07	0.00394098
AMA-P- vs AMA-P+	22	GO:1901071	BP	glucosamine-containing compound metabolic process	22/2679	4.89e-07	0.00415435
AMA-P- vs AMA-P+	26	GO:0019208	MF	phosphatase regulator activity	26/2679	4.92e-07	0.00418423
AMA-P- vs AMA-P+	32	GO:0042742	BP	defense response to bacterium	32/2679	4.98e-07	0.00423328
AMA-P- vs AMA-P+	31	GO:0043177	MF	organic acid binding	31/2679	4.98e-07	0.00423328
AMA-P- vs AMA-P+	31	GO:0031406	MF	carboxylic acid binding	31/2679	4.98e-07	0.00423328
AMA-P- vs AMA-P+	35	GO:0004364	MF	glutathione transferase activity	35/2679	5e-07	0.00425136
AMA-P- vs AMA-P+	29	GO:0009812	BP	flavonoid metabolic process	29/2679	5.07e-07	0.00430528
AMA-P- vs AMA-P+	29	GO:0009813	BP	flavonoid biosynthetic process	29/2679	5.07e-07	0.00430528
AMA-P- vs AMA-P+	24	GO:0009620	BP	response to fungus	24/2679	5.23e-07	0.00444847
AMA-P- vs AMA-P+	49	GO:0008422	MF	beta-glucosidase activity	49/2679	5.37e-07	0.00456448
AMA-P- vs AMA-P+	22	GO:1901072	BP	glucosamine-containing compound catabolic process	22/2679	5.43e-07	0.00461762
AMA-P- vs AMA-P+	22	GO:0006030	BP	chitin metabolic process	22/2679	5.43e-07	0.00461762
AMA-P- vs AMA-P+	22	GO:0006032	BP	chitin catabolic process	22/2679	5.43e-07	0.00461762
AMA-P- vs AMA-P+	22	GO:0046348	BP	amino sugar catabolic process	22/2679	5.43e-07	0.00461762
AMA-P- vs AMA-P+	22	GO:0006026	BP	aminoglycan catabolic process	22/2679	5.43e-07	0.00461762
AMA-P- vs AMA-P+	14	GO:0016711	MF	flavonoid 3'-monooxygenase activity	14/2679	6.02e-07	0.00511504
AMA-P- vs AMA-P+	35	GO:0048046	CC	apoplast	35/2679	6.09e-07	0.00517794
AMA-P- vs AMA-P+	24	GO:0050832	BP	defense response to fungus	24/2679	6.3e-07	0.00535033
AMA-P- vs AMA-P+	35	GO:1901136	BP	carbohydrate derivative catabolic process	35/2679	6.5e-07	0.00552206
AMA-P- vs AMA-P+	14	GO:0004970	MF	ionotropic glutamate receptor activity	14/2679	6.61e-07	0.00561444
AMA-P- vs AMA-P+	14	GO:0005230	MF	extracellular ligand-gated ion channel activity	14/2679	6.61e-07	0.00561444
AMA-P- vs AMA-P+	14	GO:0030594	MF	neurotransmitter receptor activity	14/2679	6.61e-07	0.00561444
AMA-P- vs AMA-P+	14	GO:0022835	MF	transmitter-gated channel activity	14/2679	6.61e-07	0.00561444
AMA-P- vs AMA-P+	14	GO:0008066	MF	glutamate receptor activity	14/2679	6.61e-07	0.00561444
AMA-P- vs AMA-P+	14	GO:0022824	MF	transmitter-gated ion channel activity	14/2679	6.61e-07	0.00561444
AMA-P- vs AMA-P+	30	GO:1901657	BP	glycosyl compound metabolic process	30/2679	6.83e-07	0.00580795
AMA-P- vs AMA-P+	28	GO:0080043	MF	quercetin 3-O-glucosyltransferase activity	28/2679	7.15e-07	0.00607726
AMA-P- vs AMA-P+	28	GO:0080044	MF	quercetin 7-O-glucosyltransferase activity	28/2679	7.15e-07	0.00607726
AMA-P- vs AMA-P+	33	GO:0044036	BP	cell wall macromolecule metabolic process	33/2679	7.22e-07	0.00613265
AMA-P- vs AMA-P+	27	GO:0102483	MF	scopolin beta-glucosidase activity	27/2679	7.7e-07	0.00654733
AMA-P- vs AMA-P+	37	GO:0009698	BP	phenylpropanoid metabolic process	37/2679	7.81e-07	0.00663959
AMA-P- vs AMA-P+	16	GO:0042430	BP	indole-containing compound metabolic process	16/2679	8.15e-07	0.00692397
AMA-P- vs AMA-P+	34	GO:0016042	BP	lipid catabolic process	34/2679	8.25e-07	0.00700661
AMA-P- vs AMA-P+	32	GO:0008061	MF	chitin binding	32/2679	8.84e-07	0.00751288
AMA-P- vs AMA-P+	48	GO:0098542	BP	defense response to other organism	48/2679	9.22e-07	0.00783473
AMA-P- vs AMA-P+	43	GO:0008171	MF	O-methyltransferase activity	43/2679	9.24e-07	0.0078526
AMA-P- vs AMA-P+	33	GO:0009738	BP	abscisic acid-activated signaling pathway	33/2679	9.29e-07	0.00789276
AMA-P- vs AMA-P+	25	GO:0010427	MF	abscisic acid binding	25/2679	9.69e-07	0.00823628
AMA-P- vs AMA-P+	23	GO:0016679	MF	oxidoreductase activity, acting on diphenols and related substances as donors	23/2679	9.99e-07	0.00848931
AMA-P- vs AMA-P+	29	GO:0016634	MF	oxidoreductase activity, acting on the CH-CH group of donors, oxygen as acceptor	29/2679	1.04e-06	0.00886348
AMA-P- vs AMA-P+	69	GO:0060089	MF	molecular transducer activity	69/2679	1.06e-06	0.00899016
AMA-P- vs AMA-P+	32	GO:0071949	MF	FAD binding	32/2679	1.08e-06	0.0091923
AMA-P- vs AMA-P+	68	GO:0016709	MF	oxidoreductase activity, acting on paired donors, with incorporation or reduction of molecular oxygen, NAD(P)H as one donor, and incorporation of one atom of oxygen	68/2679	1.08e-06	0.00920578
AMA-P- vs AMA-P+	44	GO:0004888	MF	transmembrane signaling receptor activity	44/2679	1.11e-06	0.00942089
AMA-P- vs AMA-P+	25	GO:0004568	MF	chitinase activity	25/2679	1.13e-06	0.00957125
AMA-P- vs AMA-P+	52	GO:0015926	MF	glucosidase activity	52/2679	1.15e-06	0.00978246
AMA-P- vs AMA-P+	27	GO:0019757	BP	glycosinolate metabolic process	27/2679	1.16e-06	0.00983871
AMA-P- vs AMA-P+	27	GO:0016143	BP	S-glycoside metabolic process	27/2679	1.16e-06	0.00983871
AMA-P- vs AMA-P+	27	GO:0019760	BP	glucosinolate metabolic process	27/2679	1.16e-06	0.00983871
AMA-P- vs AMA-P+	15	GO:0102805	MF	codeine O-demethylase activity	15/2679	1.2e-06	0.0101885
AMA-P- vs AMA-P+	15	GO:0102803	MF	thebane O-demethylase activity	15/2679	1.2e-06	0.0101885
AMA-P- vs AMA-P+	47	GO:0016627	MF	oxidoreductase activity, acting on the CH-CH group of donors	47/2679	1.23e-06	0.0104606
AMA-P- vs AMA-P+	41	GO:0008037	BP	cell recognition	41/2679	1.24e-06	0.0105469
AMA-P- vs AMA-P+	41	GO:0048544	BP	recognition of pollen	41/2679	1.24e-06	0.0105469
AMA-P- vs AMA-P+	33	GO:0044282	BP	small molecule catabolic process	33/2679	1.3e-06	0.0110844
AMA-P- vs AMA-P+	44	GO:0050660	MF	flavin adenine dinucleotide binding	44/2679	1.33e-06	0.0112879
AMA-P- vs AMA-P+	41	GO:0016765	MF	transferase activity, transferring alkyl or aryl (other than methyl) groups	41/2679	1.34e-06	0.0113954
AMA-P- vs AMA-P+	40	GO:0030247	MF	polysaccharide binding	40/2679	1.34e-06	0.0114172
AMA-P- vs AMA-P+	32	GO:0009617	BP	response to bacterium	32/2679	1.4e-06	0.0119363
AMA-P- vs AMA-P+	16	GO:0042181	BP	ketone biosynthetic process	16/2679	1.45e-06	0.0123115
AMA-P- vs AMA-P+	64	GO:0019748	BP	secondary metabolic process	64/2679	1.46e-06	0.0124104
AMA-P- vs AMA-P+	21	GO:0004620	MF	phospholipase activity	21/2679	1.52e-06	0.012888
AMA-P- vs AMA-P+	69	GO:0038023	MF	signaling receptor activity	69/2679	1.74e-06	0.014783
AMA-P- vs AMA-P+	58	GO:0009605	BP	response to external stimulus	58/2679	1.88e-06	0.0159886
AMA-P- vs AMA-P+	48	GO:0051707	BP	response to other organism	48/2679	1.99e-06	0.0168934
AMA-P- vs AMA-P+	52	GO:0006790	BP	sulfur compound metabolic process	52/2679	2.04e-06	0.0173716
AMA-P- vs AMA-P+	66	GO:0051213	MF	dioxygenase activity	66/2679	2.06e-06	0.0175334
AMA-P- vs AMA-P+	81	GO:0009607	BP	response to biotic stimulus	81/2679	2.08e-06	0.0176576
AMA-P- vs AMA-P+	16	GO:0006749	BP	glutathione metabolic process	16/2679	2.22e-06	0.0188482
AMA-P- vs AMA-P+	124	GO:0005506	MF	iron ion binding	124/2679	2.24e-06	0.0190405
AMA-P- vs AMA-P+	51	GO:0043207	BP	response to external biotic stimulus	51/2679	2.26e-06	0.0191657
AMA-P- vs AMA-P+	7	GO:0030755	MF	quercetin 3-O-methyltransferase activity	7/2679	2.36e-06	0.0200828
AMA-P- vs AMA-P+	120	GO:0030246	MF	carbohydrate binding	120/2679	2.44e-06	0.0207699
AMA-P- vs AMA-P+	99	GO:0006952	BP	defense response	99/2679	2.47e-06	0.0209667
AMA-P- vs AMA-P+	141	GO:0046906	MF	tetrapyrrole binding	141/2679	2.65e-06	0.0225042
AMA-P- vs AMA-P+	8	GO:0047763	MF	caffeate O-methyltransferase activity	8/2679	2.66e-06	0.0225733
AMA-P- vs AMA-P+	117	GO:0005576	CC	extracellular region	117/2679	2.68e-06	0.022745
AMA-P- vs AMA-P+	137	GO:0004553	MF	hydrolase activity, hydrolyzing O-glycosyl compounds	137/2679	2.72e-06	0.0231271
AMA-P- vs AMA-P+	123	GO:0004497	MF	monooxygenase activity	123/2679	2.73e-06	0.0231659
AMA-P- vs AMA-P+	61	GO:0005509	MF	calcium ion binding	61/2679	2.75e-06	0.0233868
AMA-P- vs AMA-P+	10	GO:0015145	MF	monosaccharide transmembrane transporter activity	10/2679	2.8e-06	0.0237865
AMA-P- vs AMA-P+	154	GO:0016705	MF	oxidoreductase activity, acting on paired donors, with incorporation or reduction of molecular oxygen	154/2679	2.92e-06	0.0248475
AMA-P- vs AMA-P+	139	GO:0020037	MF	heme binding	139/2679	2.99e-06	0.025439
AMA-P- vs AMA-P+	71	GO:1901565	BP	organonitrogen compound catabolic process	71/2679	3.1e-06	0.0263615
AMA-P- vs AMA-P+	53	GO:0044419	BP	interspecies interaction between organisms	53/2679	3.22e-06	0.0273497
AMA-P- vs AMA-P+	202	GO:0005975	BP	carbohydrate metabolic process	202/2679	3.32e-06	0.0281856
AMA-P- vs AMA-P+	139	GO:0016798	MF	hydrolase activity, acting on glycosyl bonds	139/2679	3.41e-06	0.028946
AMA-P- vs AMA-P+	13	GO:0102811	MF	geraniol 10-hydroxylase activity	13/2679	3.95e-06	0.0335942
AMA-P- vs AMA-P+	181	GO:0005886	CC	plasma membrane	181/2679	4.11e-06	0.0349471
AMA-P- vs AMA-P+	119	GO:0043436	BP	oxoacid metabolic process	119/2679	4.44e-06	0.0376996
AMA-P- vs AMA-P+	5	GO:0047526	MF	2'-hydroxyisoflavone reductase activity	5/2679	4.5e-06	0.0382269
AMA-P- vs AMA-P+	119	GO:0006082	BP	organic acid metabolic process	119/2679	4.58e-06	0.0389514
AMA-P- vs AMA-P+	209	GO:0004674	MF	protein serine/threonine kinase activity	209/2679	4.64e-06	0.0394663
AMA-P- vs AMA-P+	274	GO:0004672	MF	protein kinase activity	274/2679	4.95e-06	0.0420474
AMA-P- vs AMA-P+	279	GO:0016773	MF	phosphotransferase activity, alcohol group as acceptor	279/2679	5.01e-06	0.0425447
AMA-P- vs AMA-P+	455	GO:0016491	MF	oxidoreductase activity	455/2679	5.41e-06	0.0459327
AMA-P- vs AMA-P+	174	GO:0044281	BP	small molecule metabolic process	174/2679	5.83e-06	0.0495053
AMA-P- vs AMA+P+	14	GO:0016711	MF	flavonoid 3'-monooxygenase activity	14/1858	5.14e-08	0.000437149
AMA-P- vs AMA+P+	23	GO:0016210	MF	naringenin-chalcone synthase activity	23/1858	1.16e-07	0.000986694
AMA-P- vs AMA+P+	12	GO:0004970	MF	ionotropic glutamate receptor activity	12/1858	1.31e-07	0.00111454
AMA-P- vs AMA+P+	12	GO:0030594	MF	neurotransmitter receptor activity	12/1858	1.31e-07	0.00111454
AMA-P- vs AMA+P+	12	GO:0022835	MF	transmitter-gated channel activity	12/1858	1.31e-07	0.00111454
AMA-P- vs AMA+P+	12	GO:0005230	MF	extracellular ligand-gated ion channel activity	12/1858	1.31e-07	0.00111454
AMA-P- vs AMA+P+	12	GO:0008066	MF	glutamate receptor activity	12/1858	1.31e-07	0.00111454
AMA-P- vs AMA+P+	12	GO:0022824	MF	transmitter-gated ion channel activity	12/1858	1.31e-07	0.00111454
AMA-P- vs AMA+P+	11	GO:0016145	BP	S-glycoside catabolic process	11/1858	1.41e-07	0.0011979
AMA-P- vs AMA+P+	11	GO:0019759	BP	glycosinolate catabolic process	11/1858	1.41e-07	0.0011979
AMA-P- vs AMA+P+	11	GO:0019762	BP	glucosinolate catabolic process	11/1858	1.41e-07	0.0011979
AMA-P- vs AMA+P+	6	GO:0030574	BP	collagen catabolic process	6/1858	1.58e-07	0.00134241
AMA-P- vs AMA+P+	16	GO:1901072	BP	glucosamine-containing compound catabolic process	16/1858	1.61e-07	0.00137061
AMA-P- vs AMA+P+	16	GO:0006030	BP	chitin metabolic process	16/1858	1.61e-07	0.00137061
AMA-P- vs AMA+P+	16	GO:0006032	BP	chitin catabolic process	16/1858	1.61e-07	0.00137061
AMA-P- vs AMA+P+	16	GO:0046348	BP	amino sugar catabolic process	16/1858	1.61e-07	0.00137061
AMA-P- vs AMA+P+	16	GO:0006026	BP	aminoglycan catabolic process	16/1858	1.61e-07	0.00137061
AMA-P- vs AMA+P+	20	GO:0008061	MF	chitin binding	20/1858	1.73e-07	0.00146975
AMA-P- vs AMA+P+	27	GO:0019840	MF	isoprenoid binding	27/1858	1.81e-07	0.00154058
AMA-P- vs AMA+P+	27	GO:0043178	MF	alcohol binding	27/1858	2.03e-07	0.00172704
AMA-P- vs AMA+P+	7	GO:0033773	MF	isoflavone 2'-hydroxylase activity	7/1858	2.05e-07	0.00174323
AMA-P- vs AMA+P+	7	GO:0030755	MF	quercetin 3-O-methyltransferase activity	7/1858	2.08e-07	0.00176608
AMA-P- vs AMA+P+	30	GO:0016634	MF	oxidoreductase activity, acting on the CH-CH group of donors, oxygen as acceptor	30/1858	2.39e-07	0.00203495
AMA-P- vs AMA+P+	27	GO:0042562	MF	hormone binding	27/1858	2.47e-07	0.00209957
AMA-P- vs AMA+P+	16	GO:0006022	BP	aminoglycan metabolic process	16/1858	2.69e-07	0.00228759
AMA-P- vs AMA+P+	19	GO:0042430	BP	indole-containing compound metabolic process	19/1858	2.72e-07	0.00230942
AMA-P- vs AMA+P+	28	GO:0019888	MF	protein phosphatase regulator activity	28/1858	2.86e-07	0.00242652
AMA-P- vs AMA+P+	16	GO:0006040	BP	amino sugar metabolic process	16/1858	2.87e-07	0.00244165
AMA-P- vs AMA+P+	30	GO:0009699	BP	phenylpropanoid biosynthetic process	30/1858	3e-07	0.0025513
AMA-P- vs AMA+P+	29	GO:0033293	MF	monocarboxylic acid binding	29/1858	3e-07	0.0025513
AMA-P- vs AMA+P+	16	GO:0009715	BP	chalcone biosynthetic process	16/1858	3.11e-07	0.00264661
AMA-P- vs AMA+P+	16	GO:0009714	BP	chalcone metabolic process	16/1858	3.11e-07	0.00264661
AMA-P- vs AMA+P+	28	GO:0019208	MF	phosphatase regulator activity	28/1858	3.32e-07	0.00281847
AMA-P- vs AMA+P+	27	GO:0004864	MF	protein phosphatase inhibitor activity	27/1858	3.33e-07	0.00283246
AMA-P- vs AMA+P+	27	GO:0019212	MF	phosphatase inhibitor activity	27/1858	3.33e-07	0.00283246
AMA-P- vs AMA+P+	28	GO:0050328	MF	tetrahydroberberine oxidase activity	28/1858	3.47e-07	0.00295195
AMA-P- vs AMA+P+	35	GO:0008171	MF	O-methyltransferase activity	35/1858	3.52e-07	0.00299055
AMA-P- vs AMA+P+	21	GO:0004568	MF	chitinase activity	21/1858	3.66e-07	0.00310819
AMA-P- vs AMA+P+	35	GO:0009812	BP	flavonoid metabolic process	35/1858	3.86e-07	0.00327795
AMA-P- vs AMA+P+	35	GO:0009813	BP	flavonoid biosynthetic process	35/1858	3.86e-07	0.00327795
AMA-P- vs AMA+P+	22	GO:0004364	MF	glutathione transferase activity	22/1858	3.93e-07	0.00334254
AMA-P- vs AMA+P+	35	GO:0071949	MF	FAD binding	35/1858	4.06e-07	0.00344614
AMA-P- vs AMA+P+	29	GO:0009738	BP	abscisic acid-activated signaling pathway	29/1858	4.09e-07	0.00347842
AMA-P- vs AMA+P+	27	GO:1901136	BP	carbohydrate derivative catabolic process	27/1858	4.24e-07	0.00360074
AMA-P- vs AMA+P+	10	GO:0031012	CC	extracellular matrix	10/1858	4.25e-07	0.00361556
AMA-P- vs AMA+P+	8	GO:0004029	MF	aldehyde dehydrogenase (NAD+) activity	8/1858	4.3e-07	0.00365577
AMA-P- vs AMA+P+	11	GO:1901658	BP	glycosyl compound catabolic process	11/1858	4.42e-07	0.0037587
AMA-P- vs AMA+P+	16	GO:0042181	BP	ketone biosynthetic process	16/1858	4.61e-07	0.00391724
AMA-P- vs AMA+P+	44	GO:0008422	MF	beta-glucosidase activity	44/1858	4.8e-07	0.00407793
AMA-P- vs AMA+P+	11	GO:0044273	BP	sulfur compound catabolic process	11/1858	4.82e-07	0.00410014
AMA-P- vs AMA+P+	12	GO:0015276	MF	ligand-gated ion channel activity	12/1858	4.82e-07	0.00410014
AMA-P- vs AMA+P+	12	GO:0022834	MF	ligand-gated channel activity	12/1858	4.82e-07	0.00410014
AMA-P- vs AMA+P+	19	GO:0042343	BP	indole glucosinolate metabolic process	19/1858	5.34e-07	0.00453373
AMA-P- vs AMA+P+	30	GO:0016143	BP	S-glycoside metabolic process	30/1858	5.43e-07	0.00461327
AMA-P- vs AMA+P+	30	GO:0019757	BP	glycosinolate metabolic process	30/1858	5.43e-07	0.00461327
AMA-P- vs AMA+P+	30	GO:0019760	BP	glucosinolate metabolic process	30/1858	5.43e-07	0.00461327
AMA-P- vs AMA+P+	33	GO:1901657	BP	glycosyl compound metabolic process	33/1858	5.64e-07	0.00478871
AMA-P- vs AMA+P+	37	GO:0009698	BP	phenylpropanoid metabolic process	37/1858	5.8e-07	0.00493286
AMA-P- vs AMA+P+	22	GO:0042742	BP	defense response to bacterium	22/1858	5.94e-07	0.00504662
AMA-P- vs AMA+P+	29	GO:0043177	MF	organic acid binding	29/1858	5.94e-07	0.00504662
AMA-P- vs AMA+P+	29	GO:0031406	MF	carboxylic acid binding	29/1858	5.94e-07	0.00504662
AMA-P- vs AMA+P+	28	GO:0030247	MF	polysaccharide binding	28/1858	5.98e-07	0.00508381
AMA-P- vs AMA+P+	16	GO:0042180	BP	cellular ketone metabolic process	16/1858	6.22e-07	0.00528868
AMA-P- vs AMA+P+	23	GO:0080043	MF	quercetin 3-O-glucosyltransferase activity	23/1858	7.58e-07	0.00643979
AMA-P- vs AMA+P+	23	GO:0080044	MF	quercetin 7-O-glucosyltransferase activity	23/1858	7.58e-07	0.00643979
AMA-P- vs AMA+P+	30	GO:0044550	BP	secondary metabolite biosynthetic process	30/1858	8.17e-07	0.0069444
AMA-P- vs AMA+P+	15	GO:0102805	MF	codeine O-demethylase activity	15/1858	8.28e-07	0.00703284
AMA-P- vs AMA+P+	15	GO:0102803	MF	thebane O-demethylase activity	15/1858	8.28e-07	0.00703284
AMA-P- vs AMA+P+	16	GO:1901071	BP	glucosamine-containing compound metabolic process	16/1858	9.13e-07	0.00775875
AMA-P- vs AMA+P+	22	GO:0042973	MF	glucan endo-1,3-beta-D-glucosidase activity	22/1858	9.36e-07	0.00795181
AMA-P- vs AMA+P+	14	GO:0005199	MF	structural constituent of cell wall	14/1858	9.44e-07	0.00802517
AMA-P- vs AMA+P+	8	GO:0004030	MF	aldehyde dehydrogenase [NAD(P)+] activity	8/1858	9.59e-07	0.00815283
AMA-P- vs AMA+P+	34	GO:0048046	CC	apoplast	34/1858	9.81e-07	0.00833368
AMA-P- vs AMA+P+	27	GO:0010427	MF	abscisic acid binding	27/1858	1.04e-06	0.00885124
AMA-P- vs AMA+P+	22	GO:0102483	MF	scopolin beta-glucosidase activity	22/1858	1.05e-06	0.00890759
AMA-P- vs AMA+P+	69	GO:0019748	BP	secondary metabolic process	69/1858	1.14e-06	0.00967727
AMA-P- vs AMA+P+	59	GO:0038023	MF	signaling receptor activity	59/1858	1.16e-06	0.00985144
AMA-P- vs AMA+P+	60	GO:0060089	MF	molecular transducer activity	60/1858	1.21e-06	0.0103006
AMA-P- vs AMA+P+	46	GO:0015926	MF	glucosidase activity	46/1858	1.25e-06	0.0106497
AMA-P- vs AMA+P+	56	GO:1901565	BP	organonitrogen compound catabolic process	56/1858	1.37e-06	0.0116536
AMA-P- vs AMA+P+	45	GO:0050660	MF	flavin adenine dinucleotide binding	45/1858	1.4e-06	0.0118875
AMA-P- vs AMA+P+	67	GO:0016709	MF	oxidoreductase activity, acting on paired donors, with incorporation or reduction of molecular oxygen, NAD(P)H as one donor, and incorporation of one atom of oxygen	67/1858	1.42e-06	0.0120826
AMA-P- vs AMA+P+	56	GO:0009607	BP	response to biotic stimulus	56/1858	1.43e-06	0.0121627
AMA-P- vs AMA+P+	41	GO:0016627	MF	oxidoreductase activity, acting on the CH-CH group of donors	41/1858	1.44e-06	0.0122276
AMA-P- vs AMA+P+	22	GO:0009617	BP	response to bacterium	22/1858	1.44e-06	0.0122486
AMA-P- vs AMA+P+	33	GO:0008037	BP	cell recognition	33/1858	1.47e-06	0.012511
AMA-P- vs AMA+P+	33	GO:0048544	BP	recognition of pollen	33/1858	1.47e-06	0.012511
AMA-P- vs AMA+P+	6	GO:0032963	BP	collagen metabolic process	6/1858	1.57e-06	0.0133636
AMA-P- vs AMA+P+	62	GO:1901135	BP	carbohydrate derivative metabolic process	62/1858	1.59e-06	0.0134751
AMA-P- vs AMA+P+	50	GO:0004857	MF	enzyme inhibitor activity	50/1858	1.7e-06	0.0144712
AMA-P- vs AMA+P+	37	GO:0009755	BP	hormone-mediated signaling pathway	37/1858	1.8e-06	0.0152804
AMA-P- vs AMA+P+	46	GO:0006790	BP	sulfur compound metabolic process	46/1858	1.83e-06	0.0155756
AMA-P- vs AMA+P+	71	GO:0006952	BP	defense response	71/1858	1.87e-06	0.0158515
AMA-P- vs AMA+P+	115	GO:0020037	MF	heme binding	115/1858	1.89e-06	0.0160528
AMA-P- vs AMA+P+	101	GO:0005506	MF	iron ion binding	101/1858	2.1e-06	0.0178746
AMA-P- vs AMA+P+	124	GO:0046906	MF	tetrapyrrole binding	124/1858	2.3e-06	0.0195249
AMA-P- vs AMA+P+	6	GO:0045430	MF	chalcone isomerase activity	6/1858	2.35e-06	0.0199714
AMA-P- vs AMA+P+	126	GO:0016705	MF	oxidoreductase activity, acting on paired donors, with incorporation or reduction of molecular oxygen	126/1858	2.35e-06	0.0200012
AMA-P- vs AMA+P+	103	GO:0004497	MF	monooxygenase activity	103/1858	2.6e-06	0.0221127
AMA-P- vs AMA+P+	10	GO:0009694	BP	jasmonic acid metabolic process	10/1858	2.61e-06	0.0221969
AMA-P- vs AMA+P+	7	GO:0050589	MF	leucocyanidin oxygenase activity	7/1858	2.63e-06	0.0223425
AMA-P- vs AMA+P+	7	GO:0047763	MF	caffeate O-methyltransferase activity	7/1858	2.63e-06	0.0223425
AMA-P- vs AMA+P+	7	GO:0046423	MF	allene-oxide cyclase activity	7/1858	2.63e-06	0.0223425
AMA-P- vs AMA+P+	101	GO:0016798	MF	hydrolase activity, acting on glycosyl bonds	101/1858	2.68e-06	0.0227862
AMA-P- vs AMA+P+	81	GO:0030246	MF	carbohydrate binding	81/1858	2.74e-06	0.023282
AMA-P- vs AMA+P+	32	GO:0004888	MF	transmembrane signaling receptor activity	32/1858	2.74e-06	0.0233085
AMA-P- vs AMA+P+	78	GO:0005576	CC	extracellular region	78/1858	2.85e-06	0.0242425
AMA-P- vs AMA+P+	42	GO:0051213	MF	dioxygenase activity	42/1858	3.19e-06	0.0270994
AMA-P- vs AMA+P+	135	GO:0005975	BP	carbohydrate metabolic process	135/1858	3.19e-06	0.0271226
AMA-P- vs AMA+P+	9	GO:0009765	BP	photosynthesis, light harvesting	9/1858	3.39e-06	0.0288085
AMA-P- vs AMA+P+	100	GO:0004553	MF	hydrolase activity, hydrolyzing O-glycosyl compounds	100/1858	3.47e-06	0.0294459
AMA-P- vs AMA+P+	9	GO:0102804	MF	oripavine 6-O-demethylase activity	9/1858	3.69e-06	0.0313763
AMA-P- vs AMA+P+	9	GO:0102802	MF	thebaine 6-O-demethylase activity	9/1858	3.69e-06	0.0313763
AMA-P- vs AMA+P+	181	GO:0004672	MF	protein kinase activity	181/1858	3.88e-06	0.0329513
AMA-P- vs AMA+P+	132	GO:0004674	MF	protein serine/threonine kinase activity	132/1858	3.88e-06	0.0329901
AMA-P- vs AMA+P+	135	GO:0044281	BP	small molecule metabolic process	135/1858	4.46e-06	0.0378629
AMA-P- vs AMA+P+	342	GO:0016491	MF	oxidoreductase activity	342/1858	4.54e-06	0.0385944
AMA-P- vs AMA+P+	88	GO:0043436	BP	oxoacid metabolic process	88/1858	4.63e-06	0.0393462
AMA-P- vs AMA+P+	88	GO:0006082	BP	organic acid metabolic process	88/1858	4.72e-06	0.0401215
AMA-P- vs AMA+P+	39	GO:0008289	MF	lipid binding	39/1858	4.8e-06	0.0408312
AMA-P- vs AMA+P+	75	GO:0019438	BP	aromatic compound biosynthetic process	75/1858	5.05e-06	0.0428851
NMA+P- vs AMA+P-	4	GO:0015837	BP	amine transport	4/589	7.89e-09	6.71e-05
NMA+P- vs AMA+P-	4	GO:0015843	BP	methylammonium transport	4/589	7.89e-09	6.71e-05
NMA+P- vs AMA+P-	4	GO:0019755	BP	one-carbon compound transport	4/589	2.82e-08	0.000240026
NMA+P- vs AMA+P-	8	GO:2000022	BP	regulation of jasmonic acid mediated signaling pathway	8/589	1.42e-07	0.00121025
NMA+P- vs AMA+P-	7	GO:0009637	BP	response to blue light	7/589	1.01e-06	0.00862233
NMA+P- vs AMA+P-	4	GO:0015695	BP	organic cation transport	4/589	3.72e-06	0.0316212
NMA+P- vs AMA+P-	26	GO:0009628	BP	response to abiotic stimulus	26/589	4.23e-06	0.0359326
NMA+P- vs AMA+P-	5	GO:0005788	CC	endoplasmic reticulum lumen	5/589	5.14e-06	0.0436515
NMA-P+ vs AMA-P+	6	GO:0016593	CC	Cdc73/Paf1 complex	6/717	2.64e-07	0.00224765
NMA-P+ vs AMA-P+	5	GO:0050815	MF	phosphoserine residue binding	5/717	6.81e-07	0.00579023
NMA-P+ vs AMA-P+	5	GO:0051219	MF	phosphoprotein binding	5/717	6.81e-07	0.00579023
NMA-P+ vs AMA-P+	5	GO:0045309	MF	protein phosphorylated amino acid binding	5/717	6.81e-07	0.00579023
NMA-P+ vs AMA-P+	5	GO:1990269	MF	RNA polymerase II C-terminal domain phosphoserine binding	5/717	6.81e-07	0.00579023
NMA-P+ vs AMA-P+	5	GO:0099122	MF	RNA polymerase II C-terminal domain binding	5/717	6.81e-07	0.00579023
NMA-P+ vs AMA-P+	8	GO:0008023	CC	transcription elongation factor complex	8/717	9.15e-07	0.0077763
NMA-P+ vs AMA-P+	38	GO:0009536	CC	plastid	38/717	3.83e-06	0.0325404
NMA-P+ vs AMA-P+	37	GO:0009507	CC	chloroplast	37/717	4.33e-06	0.0367815
