# Supplementary material for: Arbuscular mycorrhizal fungus changes alfalfa response to pathogen infection activated by pea aphid infestation
Source: Front Microbiol. 2023 Feb 8;13:1074592. doi: 10.3389/fmicb.2022.1074592 (PMC9945236; doi:10.3389/fmicb.2022.1074592)
Supplement: Supplementary file 9 [file Table_6.XLSX]

## Sheet: Sheet1
Supplementary table 6
	Number of DEGs	Pathway id	Description	Ratio_in_study	Pvalue	Padjust
NMA-P- vs NMA-P+	73	map00941	Flavonoid biosynthesis	73/757	7.14e-57	8.07e-55
NMA-P- vs NMA-P+	35	map00943	Isoflavonoid biosynthesis	35/757	6.35e-32	7.17e-30
NMA-P- vs NMA-P+	65	map00940	Phenylpropanoid biosynthesis	65/757	4.56e-21	5.15e-19
NMA-P- vs NMA-P+	28	map04712	Circadian rhythm - plant	28/757	1.79e-17	2.02e-15
NMA-P- vs NMA-P+	19	map00944	Flavone and flavonol biosynthesis	19/757	1.45e-14	1.64e-12
NMA-P- vs NMA-P+	37	map00500	Starch and sucrose metabolism	37/757	1.85e-08	2.09e-06
NMA-P- vs NMA-P+	24	map00460	Cyanoamino acid metabolism	24/757	6.55e-08	7.4e-06
NMA-P- vs NMA-P+	26	map00480	Glutathione metabolism	26/757	8.35e-08	9.44e-06
NMA-P- vs NMA-P+	26	map04016	MAPK signaling pathway - plant	26/757	8.04e-05	0.00909008
NMA-P- vs NMA-P+	23	map00520	Amino sugar and nucleotide sugar metabolism	23/757	0.00015695	0.0177353
NMA-P- vs NMA+P+	113	map00941	Flavonoid biosynthesis	113/1530	2.96e-76	3.52e-74
NMA-P- vs NMA+P+	138	map00940	Phenylpropanoid biosynthesis	138/1530	3.78e-46	4.5e-44
NMA-P- vs NMA+P+	55	map00943	Isoflavonoid biosynthesis	55/1530	9.14e-45	1.09e-42
NMA-P- vs NMA+P+	45	map04712	Circadian rhythm - plant	45/1530	1.51e-23	1.8e-21
NMA-P- vs NMA+P+	63	map00480	Glutathione metabolism	63/1530	5.85e-21	6.97e-19
NMA-P- vs NMA+P+	50	map00460	Cyanoamino acid metabolism	50/1530	1.32e-15	1.57e-13
NMA-P- vs NMA+P+	24	map00944	Flavone and flavonol biosynthesis	24/1530	1.13e-13	1.35e-11
NMA-P- vs NMA+P+	67	map00500	Starch and sucrose metabolism	67/1530	4.59e-12	5.46e-10
NMA-P- vs NMA+P+	52	map00520	Amino sugar and nucleotide sugar metabolism	52/1530	3.6e-10	4.29e-08
NMA-P- vs NMA+P+	71	map04626	Plant-pathogen interaction	71/1530	5.93e-07	7.06e-05
NMA-P- vs NMA+P+	15	map00966	Glucosinolate biosynthesis	15/1530	7.61e-07	9.05e-05
NMA-P- vs NMA+P+	27	map00592	alpha-Linolenic acid metabolism	27/1530	1.03e-06	0.000122632
NMA-P- vs NMA+P+	48	map04016	MAPK signaling pathway - plant	48/1530	1.25e-06	0.000148336
NMA-P- vs NMA+P+	19	map00360	Phenylalanine metabolism	19/1530	2.1e-06	0.000250235
NMA-P- vs NMA+P+	18	map00945	Stilbenoid, diarylheptanoid and gingerol biosynthesis	18/1530	3.62e-06	0.000430553
NMA-P- vs NMA+P+	17	map00400	Phenylalanine, tyrosine and tryptophan biosynthesis	17/1530	4.45e-06	0.000529917
NMA-P- vs NMA+P+	11	map00950	Isoquinoline alkaloid biosynthesis	11/1530	0.000152564	0.0181551
NMA-P- vs NMA+P+	17	map00130	Ubiquinone and other terpenoid-quinone biosynthesis	17/1530	0.000189987	0.0226085
AMA-P- vs AMA+P-	6	map03050	Proteasome	6/168	0.000398167	0.0306589
AMA-P- vs AMA-P+	74	map00941	Flavonoid biosynthesis	74/1211	1.19e-43	1.31e-41
AMA-P- vs AMA-P+	100	map00940	Phenylpropanoid biosynthesis	100/1211	1.9e-30	2.09e-28
AMA-P- vs AMA-P+	37	map00943	Isoflavonoid biosynthesis	37/1211	2.36e-27	2.59e-25
AMA-P- vs AMA-P+	23	map00944	Flavone and flavonol biosynthesis	23/1211	7.4e-15	8.15e-13
AMA-P- vs AMA-P+	27	map04712	Circadian rhythm - plant	27/1211	1.08e-11	1.19e-09
AMA-P- vs AMA-P+	40	map00480	Glutathione metabolism	40/1211	8.76e-11	9.63e-09
AMA-P- vs AMA-P+	35	map00460	Cyanoamino acid metabolism	35/1211	7.23e-10	7.96e-08
AMA-P- vs AMA-P+	44	map00520	Amino sugar and nucleotide sugar metabolism	44/1211	1.15e-09	1.26e-07
AMA-P- vs AMA-P+	51	map00500	Starch and sucrose metabolism	51/1211	6.08e-09	6.69e-07
AMA-P- vs AMA-P+	44	map04016	MAPK signaling pathway - plant	44/1211	6.96e-08	7.66e-06
AMA-P- vs AMA-P+	24	map00592	alpha-Linolenic acid metabolism	24/1211	5.65e-07	6.21e-05
AMA-P- vs AMA-P+	59	map04075	Plant hormone signal transduction	59/1211	2.91e-05	0.00319657
AMA-P- vs AMA-P+	29	map00270	Cysteine and methionine metabolism	29/1211	3.34e-05	0.00367871
AMA-P- vs AMA-P+	14	map00945	Stilbenoid, diarylheptanoid and gingerol biosynthesis	14/1211	5.4e-05	0.00594167
AMA-P- vs AMA-P+	17	map00250	Alanine, aspartate and glutamate metabolism	17/1211	0.000279431	0.0307374
AMA-P- vs AMA-P+	16	map00071	Fatty acid degradation	16/1211	0.000420748	0.0462823
AMA-P- vs AMA+P+	74	map00941	Flavonoid biosynthesis	74/859	4.07e-54	4.4e-52
AMA-P- vs AMA+P+	35	map00943	Isoflavonoid biosynthesis	35/859	4.65e-30	5.02e-28
AMA-P- vs AMA+P+	79	map00940	Phenylpropanoid biosynthesis	79/859	2.87e-27	3.1e-25
AMA-P- vs AMA+P+	23	map00944	Flavone and flavonol biosynthesis	23/859	4.86e-18	5.24e-16
AMA-P- vs AMA+P+	25	map04712	Circadian rhythm - plant	25/859	2.16e-13	2.33e-11
AMA-P- vs AMA+P+	37	map00520	Amino sugar and nucleotide sugar metabolism	37/859	2.68e-10	2.89e-08
AMA-P- vs AMA+P+	38	map00500	Starch and sucrose metabolism	38/859	1.54e-07	1.66e-05
AMA-P- vs AMA+P+	25	map00460	Cyanoamino acid metabolism	25/859	1.75e-07	1.89e-05
AMA-P- vs AMA+P+	27	map00480	Glutathione metabolism	27/859	2.73e-07	2.95e-05
AMA-P- vs AMA+P+	9	map00196	Photosynthesis - antenna proteins	9/859	5.55e-06	0.000599801
AMA-P- vs AMA+P+	29	map04016	MAPK signaling pathway - plant	29/859	4.35e-05	0.00469736
NMA+P- vs AMA+P-	10	map04712	Circadian rhythm - plant	10/287	7.9e-07	7.51e-05
NMA+P- vs AMA+P-	21	map04075	Plant hormone signal transduction	21/287	6.25e-05	0.00594
NMA+P- vs AMA+P-	9	map00710	Carbon fixation in photosynthetic organisms	9/287	0.000503828	0.0478636
NMA-P+ vs AMA-P+	9	map04712	Circadian rhythm - plant	9/411	0.000108044	0.0100481
NMA+P+ vs AMA+P+	13	map03010	Ribosome	13/177	0.000579972	0.0405981
